# Supplementary material for: An Immunomodulatory Transcriptional Signature Associated With Persistent Listeria Infection in Hepatocytes
Source: Front Cell Infect Microbiol. 2021 Nov 10;11:761945. doi: 10.3389/fcimb.2021.761945 (PMC8631403; doi:10.3389/fcimb.2021.761945)
Supplement: Supplementary file 2 [file Table_1.xlsx]

## Sheet: Table S1
Table S1. List of RT-qPCR primers
Gene symbol	Gene name	Forward sequence	Reverse sequence
Human genes
A2M	alpha-2-macroglobulin	TGCCTTACTCTGTGATTCGTG	CGCTTGTTCCTTCTCCACTG
AHSG	alpha-2-Heremans-Schmid-glycoprotein (fetuin-A)	GCCTTCAACGCTCAGAACAA	TGCCAGACACTGTAAACTCC
APOA1	apolipoprotein A1	AGGATGAAAGCTGCGGTG	TCTTTGAGCACATCCACGTAC
APOA5	apolipoprotein A5	GATGACCTGTGGGAAGACATC	CAAGGACTGAACCATGCTAGAG
B2M	beta-2-microglobulin	CACCCCCACTGAAAAAGATG	ATATTAAAAAGCAAGCAAGCAGAA
C3	complement C3	AGTCTTTGTACGTGTCTGCC	ACTTGGGTGTCTTGGTGAAG
C5	complement C5	TCACTGGAGACTTGGTTTGG	ACTCCTTTCGTCTGCTAATGG
C6	complement C6	ATCAAGGTACACATGCCAGG	TCCTGATTGTTTCTGTCCCAG
C8A	complement C8 alpha chain	GCAGCCAGTATGAACCAATTC	CCCTCCATTCCCCATTGTATAC
CCL5	C-C motif chemokine ligand 5	CCCAGCAGTCGTCTTTGTCA	TCCCGAACCCATTTCTTCTCT
CES1	carboxylesterase 1	AGTTTCAGTACCGTCCAAGC	CCATCTTGCTAAGTCTGATCTCC
CPT1A	carnitine palmitoyltransferase 1A	TCCAGTTGGCTTATCGTGGTG	TCCAGAGTCCGATTGATTTTTGC
DHCR24	24-dehydrocholesterol reductase	CCAAGTTCACCCACGAGTCC	GGCCCTCTCGGTTTGTCTTC
DHCR7	7-dehydrocholesterol reductase	GCTGCAAAATCGCAACCCAA	GCTCGCCAGTGAAAACCAGT
F11	coagulation factor XI	TGGGTGTGCTTCAGTAGACAA	CAGTTGCCAAGAGTGCTCAAG
F5	coagulation factor V	CGACAGCACTTTTACCAAACG	GGGCATGTAGAGAATACGGTC
FDPS	farnesyl diphosphate synthase	GCACTTCTCCCAGATCGTTAG	ATCCTGTTTCCTTGGCTCC
FGA	fibrinogen alpha chain	CAGCCCCACCCTTAGAAAAG	CTCCTTCAGCTAGAAAGTCACC
FGB	fibrinogen beta chain	ATGACAGAGACAATGACGGC	GTTTGGATTGGCTGCATGAC
HMGCR	3-hydroxy-3-methylglutaryl-CoA reductase	TAACTCCTCCTTACTCGATAC	AATAGATACACCACGCTCAT
HMGCS1	3-hydroxy-3-methylglutaryl-CoA synthase 1	CATTAGACCGCTGCTATTCTGTC	TTCAGCAACATCCGAGCTAGA
HP	haptoglobin	CACAGAAGGAGATGGAGTGTAC	TGGGTTTGCCGGATTCTTG
HPRT1	hypoxanthine phosphoribosyltransferase 1	TGACACTGGCAAAACAATGCA	GGTCCTTTTCACCAGCAAGCT
IFI27	interferon alpha inducible protein 27	TCTGCCGTAGTTTTGCCC	ATCATCTTGGCTGCTATGGAG
IFI6	interferon alpha inducible protein 6	CCCAAGTAGGATTACAAGCATG	GGTTGTTGGGGAGAGTGATAG
IFNB1	interferon beta 1	CAGCAATTTTCAGTGTCAGAAGC	TCATCCTGTCCTTGAGGCAGT
IFNL1	interferon lambda 1	GAAGCAGTTGCGATTTAGCC	GAAGCTCGCTAGCTCCTGTG
LSS	lanosterol synthase	GGCTGGATCGTTTCTGACTG	CGCTTGGTCTCATAGGTGG
MX1	MX dynamin like GTPase 1 (interferon-induced GTP-binding protein Mx1)	GAAGATAAGTGGAGAGGCAAGG	CTCCAGGGTGATTAGCTCATG
MYC	MYC proto-oncogene, bHLH transcription factor	CGTCTCCACACATCAGCACAA	CACTGTCCAACTTGACCCTCTTG
OAS1	2'-5'-oligoadenylate synthetase 1	CCTCATCCGCCTAGTCAAG	CTGGGCTGTGTTGAAATGTG
PLG	plasminogen	GAAGACCCCAGAAAACTACCC	TTTCAGGTTGCAGTACTCCC
PPIA	peptidylprolyl isomerase A	AGACAAGGTCCCAAAGACAGC	ACCACCCTGACACATAAACCC
SERPINA1	serpin family A member 1 (alpha-1 antiproteinase, antitrypsin)	ACCTGGAAAATGAACTCACCC	ACCTTAGTGATGCCCAGTTG
SREBF2	sterol regulatory element binding transcription factor 2	TTCCTGTGCCTCTCCTTTAAC	TCATCCAGTCAAACCAGCC
VTN	vitronectin	GGACATCTTCGAGCTTCTCTTC	ATGCCTGAGATGTAGATGCG
YWHAZ	tyrosine 3-monooxygenase/tryptophan 5-monooxygenase activation protein, zeta polypeptide	ACTTTTGGTACATTGTGGCTTCAA	CCGCCAGGACAAACCAGTAT
Mouse genes
A2m	alpha-2-macroglobulin	TCTAAATGACGAGGCTGTGC	CGAGATGAGGATGGAGAAATGG
Actb	actin, beta	CTAAGGCCAACCGTGAAAAG	ACCAGAGGCATACAGGGACA
Ahsg	alpha-2-Heremans-Schmid-glycoprotein (fetuin-A)	TCAAAATGTGCCTCTCCCAG	GCATGAGATTTGCCTTGCAG
C1qa	complement component 1, q subcomponent, alpha polypeptide	GCTGACCATGACCCTAGTATG	TGGGTCTCCTTTAAAACCTCG
C3	complement C3	GGTAGAGAAGGCAGACATTGG	ATCAACTGTACTGAGCGACG
Cxcl5	chemokine (C-X-C motif) ligand 5	GCATTTCTGTTGCTGTTCACGCTG	CCTCCTTCTGGTTTTTCAGTTTAGC
F12	coagulation factor XII (Hageman factor)	GCCATTTTCCCTTTCAGTACC	TCTTTCACTTTCTTGGGCTCC
Hp	haptoglobin	ACACCTTAAACGACGAGAAGC	CATCCATAGAGCCACCGATG
Ifit1	interferon induced protein with tetratricopeptide repeats 1	Qiagen IFIT1 ppm05530E
Ifnb1	interferon beta 1	CGAGCAGAGATCTTCAGGAAC	TCACTACCAGTCCCAGAGTC
Ifnl2	interferon lambda 2	CTGAAGGTCTGGGAGAACATG	GTGGCCTGAAGCTGTGTAC
Ifnl3	interferon lambda 3	GTTCAAGTCTCTGTCCCCAAAA	GTGGGAACTGCACCTCATGT
Mx1	MX dynamin like GTPase 1 (Interferon-induced GTP-binding protein Mx1)	Qiagen MX1 ppm05520A
Oas3	2'-5' oligoadenylate synthetase 3	GTCGCTAAACATCACCCTACAG	GAAGCAGTCGAGGAAGATGAC
Pdk1	pyruvate dehydrogenase kinase, isoenzyme 1	TGAAGCAGTTCCTGGACTTC	GGAGGAGGCTGATTTCTTTC
Pdk3	pyruvate dehydrogenase kinase, isoenzyme 3	ACAGTTCCTGGACTTCGGAA	GAAGGGCGGTTCAACAAGTT
Plg	plasminogen	CTCGCTGGATGGCTACATAAG	TGCTGTGGTACTGGAATGAC
Serpina1a	serpin peptidase inhibitor, clade A, member 1A (alpha-1 antiproteinase, antitrypsin)	AGCAAACTCTCAGCAAGGAG	TGTTGAAGATCCGGGTGATG
Serpinc1	serpin family C member 1 (antithrombin III)	CCTCATTGATCTCTTCAGCCC	TCACTGCCTTCCTCATTTACC
Serpinf2	serpin family F member 2 (alpha 2-antiplasmin/plasmin inhibitor)	AGCCTCACCCAGAAAGATTTC	GGGAAATGAGCCACCTGTATC
Vtn	vitronectin	GCTGGGAGAACATTTTCGAAC	GATAAGGAGCCAGTGACGTAG

## Sheet: Table S2
Table S2. Protein-coding genes upregulated in HepG2 cells infected with L. monocytogenes EGDe for 72h, relative to non-infected HepG2 cells (adj. p-value <0.05; log2 fold change >0.5)
s	Gene name	Gene description	log2FC	FC	adj pValue	Gene type
ENSG00000137965	IFI44	interferon induced protein 44 [Source:HGNC Symbol;Acc:HGNC:16938]	10.7461	1717.49	7.12588e-07	protein_coding
ENSG00000134321	RSAD2	radical S-adenosyl methionine domain containing 2 [Source:HGNC Symbol;Acc:HGNC:30908]	10.5463	1495.42	4.71607e-20	protein_coding
ENSG00000137959	IFI44L	interferon induced protein 44 like [Source:HGNC Symbol;Acc:HGNC:17817]	10.3862	1338.33	3.13486e-05	protein_coding
ENSG00000182393	IFNL1	interferon lambda 1 [Source:HGNC Symbol;Acc:HGNC:18363]	9.95299	991.171	3.40197e-06	protein_coding
ENSG00000135114	OASL	2'-5'-oligoadenylate synthetase like [Source:HGNC Symbol;Acc:HGNC:8090]	9.23567	602.857	2.87978e-21	protein_coding
ENSG00000119922	IFIT2	interferon induced protein with tetratricopeptide repeats 2 [Source:HGNC Symbol;Acc:HGNC:5409]	9.08774	544.104	7.85466e-31	protein_coding
ENSG00000111335	OAS2	2'-5'-oligoadenylate synthetase 2 [Source:HGNC Symbol;Acc:HGNC:8087]	8.70686	417.856	6.04387e-16	protein_coding
ENSG00000138135	CH25H	cholesterol 25-hydroxylase [Source:HGNC Symbol;Acc:HGNC:1907]	8.53934	372.048	3.32536e-05	protein_coding
ENSG00000271503	CCL5	C-C motif chemokine ligand 5 [Source:HGNC Symbol;Acc:HGNC:10632]	8.44965	349.622	2.94051e-13	protein_coding
ENSG00000137628	DDX60	DExD/H-box helicase 60 [Source:HGNC Symbol;Acc:HGNC:25942]	8.33108	322.037	5.5146e-11	protein_coding
ENSG00000164651	SP8	Sp8 transcription factor [Source:HGNC Symbol;Acc:HGNC:19196]	8.29814	314.766	3.60125e-05	protein_coding
ENSG00000133106	EPSTI1	epithelial stromal interaction 1 [Source:HGNC Symbol;Acc:HGNC:16465]	7.90274	239.31	6.04387e-16	protein_coding
ENSG00000134326	CMPK2	cytidine/uridine monophosphate kinase 2 [Source:HGNC Symbol;Acc:HGNC:27015]	7.89683	238.331	2.39605e-08	protein_coding
ENSG00000185745	IFIT1	interferon induced protein with tetratricopeptide repeats 1 [Source:HGNC Symbol;Acc:HGNC:5407]	7.85953	232.25	4.13575e-20	protein_coding
ENSG00000119917	IFIT3	interferon induced protein with tetratricopeptide repeats 3 [Source:HGNC Symbol;Acc:HGNC:5411]	7.60689	194.94	2.03823e-21	protein_coding
ENSG00000138646	HERC5	HECT and RLD domain containing E3 ubiquitin protein ligase 5 [Source:HGNC Symbol;Acc:HGNC:24368]	6.94803	123.471	1.94764e-17	protein_coding
ENSG00000165949	IFI27	interferon alpha inducible protein 27 [Source:HGNC Symbol;Acc:HGNC:5397]	6.89439	118.965	4.8463e-14	protein_coding
ENSG00000171522	PTGER4	prostaglandin E receptor 4 [Source:HGNC Symbol;Acc:HGNC:9596]	6.60462	97.3172	2.11257e-05	protein_coding
ENSG00000136514	RTP4	receptor transporter protein 4 [Source:HGNC Symbol;Acc:HGNC:23992]	6.52346	91.9935	0.00463482	protein_coding
ENSG00000173114	LRRN3	leucine rich repeat neuronal 3 [Source:HGNC Symbol;Acc:HGNC:17200]	6.27443	77.4093	4.9494e-05	protein_coding
ENSG00000154451	GBP5	guanylate binding protein 5 [Source:HGNC Symbol;Acc:HGNC:19895]	6.11265	69.1976	2.7007e-05	protein_coding
ENSG00000171855	IFNB1	interferon beta 1 [Source:HGNC Symbol;Acc:HGNC:5434]	5.94673	61.6801	0.00201593	protein_coding
ENSG00000204542	C6orf15	chromosome 6 open reading frame 15 [Source:HGNC Symbol;Acc:HGNC:13927]	5.93549	61.2014	0.000872525	protein_coding
ENSG00000169245	CXCL10	C-X-C motif chemokine ligand 10 [Source:HGNC Symbol;Acc:HGNC:10637]	5.71985	52.7042	0.0021844	protein_coding
ENSG00000162510	MATN1	matrilin 1 [Source:HGNC Symbol;Acc:HGNC:6907]	5.67044	50.9299	8.96127e-06	protein_coding
ENSG00000109854	HTATIP2	HIV-1 Tat interactive protein 2 [Source:HGNC Symbol;Acc:HGNC:16637]	5.57971	47.8257	0.00081699	protein_coding
ENSG00000011590	ZBTB32	zinc finger and BTB domain containing 32 [Source:HGNC Symbol;Acc:HGNC:16763]	5.51169	45.6229	0.00563277	protein_coding
ENSG00000138642	HERC6	HECT and RLD domain containing E3 ubiquitin protein ligase family member 6 [Source:HGNC Symbol;Acc:HGNC:26072]	5.51168	45.6228	4.06374e-07	protein_coding
ENSG00000136297	MMD2	monocyte to macrophage differentiation associated 2 [Source:HGNC Symbol;Acc:HGNC:30133]	5.46412	44.1433	0.00946838	protein_coding
ENSG00000133107	TRPC4	transient receptor potential cation channel subfamily C member 4 [Source:HGNC Symbol;Acc:HGNC:12336]	5.38019	41.6484	0.00662522	protein_coding
ENSG00000178033	CALHM5	calcium homeostasis modulator family member 5 [Source:HGNC Symbol;Acc:HGNC:21568]	5.33487	40.3604	0.00701171	protein_coding
ENSG00000205413	SAMD9	sterile alpha motif domain containing 9 [Source:HGNC Symbol;Acc:HGNC:1348]	5.08417	33.9224	8.86217e-08	protein_coding
ENSG00000157601	MX1	MX dynamin like GTPase 1 [Source:HGNC Symbol;Acc:HGNC:7532]	5.07173	33.6312	1.85759e-09	protein_coding
ENSG00000171246	NPTX1	neuronal pentraxin 1 [Source:HGNC Symbol;Acc:HGNC:7952]	5.04464	33.0057	3.07768e-15	protein_coding
ENSG00000010671	BTK	Bruton tyrosine kinase [Source:HGNC Symbol;Acc:HGNC:1133]	5.01422	32.317	0.0208585	protein_coding
ENSG00000179674	ARL14	ADP ribosylation factor like GTPase 14 [Source:HGNC Symbol;Acc:HGNC:22974]	4.99203	31.8237	0.015876	protein_coding
ENSG00000169248	CXCL11	C-X-C motif chemokine ligand 11 [Source:HGNC Symbol;Acc:HGNC:10638]	4.98731	31.7199	0.000135207	protein_coding
ENSG00000155918	RAET1L	retinoic acid early transcript 1L [Source:HGNC Symbol;Acc:HGNC:16798]	4.93258	30.539	0.0327758	protein_coding
ENSG00000128710	HOXD10	homeobox D10 [Source:HGNC Symbol;Acc:HGNC:5133]	4.89872	29.8306	0.027207	protein_coding
ENSG00000010030	ETV7	ETS variant 7 [Source:HGNC Symbol;Acc:HGNC:18160]	4.71311	26.2294	0.00495511	protein_coding
ENSG00000128422	KRT17	keratin 17 [Source:HGNC Symbol;Acc:HGNC:6427]	4.59433	24.1563	9.64539e-07	protein_coding
ENSG00000204540	PSORS1C1	psoriasis susceptibility 1 candidate 1 [Source:HGNC Symbol;Acc:HGNC:17202]	4.52093	22.9581	0.0242229	protein_coding
ENSG00000226979	LTA	lymphotoxin alpha [Source:HGNC Symbol;Acc:HGNC:6709]	4.35321	20.4384	0.04828	protein_coding
ENSG00000181381	DDX60L	DExD/H-box 60 like [Source:HGNC Symbol;Acc:HGNC:26429]	4.22464	18.6957	0.0015385	protein_coding
ENSG00000126709	IFI6	interferon alpha inducible protein 6 [Source:HGNC Symbol;Acc:HGNC:4054]	4.22137	18.6534	1.74392e-07	protein_coding
ENSG00000116991	SIPA1L2	signal induced proliferation associated 1 like 2 [Source:HGNC Symbol;Acc:HGNC:23800]	4.08836	17.0106	0.00368318	protein_coding
ENSG00000241106	HLA-DOB	major histocompatibility complex, class II, DO beta [Source:HGNC Symbol;Acc:HGNC:4937]	3.94993	15.4542	0.00135605	protein_coding
ENSG00000153253	SCN3A	sodium voltage-gated channel alpha subunit 3 [Source:HGNC Symbol;Acc:HGNC:10590]	3.93265	15.2702	0.000132979	protein_coding
ENSG00000138685	FGF2	fibroblast growth factor 2 [Source:HGNC Symbol;Acc:HGNC:3676]	3.9289	15.2306	4.42141e-07	protein_coding
ENSG00000130487	KLHDC7B	kelch domain containing 7B [Source:HGNC Symbol;Acc:HGNC:25145]	3.90388	14.9687	0.00180819	protein_coding
ENSG00000105642	KCNN1	potassium calcium-activated channel subfamily N member 1 [Source:HGNC Symbol;Acc:HGNC:6290]	3.83119	14.2332	7.97446e-06	protein_coding
ENSG00000164236	ANKRD33B	ankyrin repeat domain 33B [Source:HGNC Symbol;Acc:HGNC:35240]	3.80856	14.0117	0.00045121	protein_coding
ENSG00000135625	EGR4	early growth response 4 [Source:HGNC Symbol;Acc:HGNC:3241]	3.7883	13.8163	0.0298413	protein_coding
ENSG00000132530	XAF1	XIAP associated factor 1 [Source:HGNC Symbol;Acc:HGNC:30932]	3.69543	12.9549	0.00470916	protein_coding
ENSG00000187608	ISG15	ISG15 ubiquitin like modifier [Source:HGNC Symbol;Acc:HGNC:4053]	3.68343	12.8476	2.46895e-08	protein_coding
ENSG00000175084	DES	desmin [Source:HGNC Symbol;Acc:HGNC:2770]	3.5666	11.8483	0.00045121	protein_coding
ENSG00000110446	SLC15A3	solute carrier family 15 member 3 [Source:HGNC Symbol;Acc:HGNC:18068]	3.54674	11.6863	0.0028561	protein_coding
ENSG00000120217	CD274	CD274 molecule [Source:HGNC Symbol;Acc:HGNC:17635]	3.49486	11.2734	0.0370093	protein_coding
ENSG00000243978	RTL9	retrotransposon Gag like 9 [Source:HGNC Symbol;Acc:HGNC:29245]	3.43018	10.7792	0.00561734	protein_coding
ENSG00000135547	HEY2	hes related family bHLH transcription factor with YRPW motif 2 [Source:HGNC Symbol;Acc:HGNC:4881]	3.39526	10.5214	0.0176757	protein_coding
ENSG00000133321	PLAAT4	phospholipase A and acyltransferase 4 [Source:HGNC Symbol;Acc:HGNC:9869]	3.3872	10.4628	2.87201e-07	protein_coding
ENSG00000078018	MAP2	microtubule associated protein 2 [Source:HGNC Symbol;Acc:HGNC:6839]	3.37941	10.4065	0.0498728	protein_coding
ENSG00000115267	IFIH1	interferon induced with helicase C domain 1 [Source:HGNC Symbol;Acc:HGNC:18873]	3.34722	10.1768	9.28912e-06	protein_coding
ENSG00000166750	SLFN5	schlafen family member 5 [Source:HGNC Symbol;Acc:HGNC:28286]	3.3467	10.1732	0.00159314	protein_coding
ENSG00000203727	SAMD5	sterile alpha motif domain containing 5 [Source:HGNC Symbol;Acc:HGNC:21180]	3.32549	10.0247	4.23442e-19	protein_coding
ENSG00000150687	PRSS23	serine protease 23 [Source:HGNC Symbol;Acc:HGNC:14370]	3.26661	9.62381	8.70967e-05	protein_coding
ENSG00000162654	GBP4	guanylate binding protein 4 [Source:HGNC Symbol;Acc:HGNC:20480]	3.24096	9.45423	0.0194651	protein_coding
ENSG00000080573	COL5A3	collagen type V alpha 3 chain [Source:HGNC Symbol;Acc:HGNC:14864]	3.19955	9.18669	0.0379072	protein_coding
ENSG00000111331	OAS3	2'-5'-oligoadenylate synthetase 3 [Source:HGNC Symbol;Acc:HGNC:8088]	3.18599	9.10078	4.46218e-06	protein_coding
ENSG00000138496	PARP9	poly(ADP-ribose) polymerase family member 9 [Source:HGNC Symbol;Acc:HGNC:24118]	3.03457	8.19403	2.5078e-05	protein_coding
ENSG00000128285	MCHR1	melanin concentrating hormone receptor 1 [Source:HGNC Symbol;Acc:HGNC:4479]	3.02777	8.15548	0.000266277	protein_coding
ENSG00000166863	TAC3	tachykinin 3 [Source:HGNC Symbol;Acc:HGNC:11521]	2.98702	7.92837	0.00288751	protein_coding
ENSG00000165259	HDX	highly divergent homeobox [Source:HGNC Symbol;Acc:HGNC:26411]	2.95924	7.77712	0.027434	protein_coding
ENSG00000185885	IFITM1	interferon induced transmembrane protein 1 [Source:HGNC Symbol;Acc:HGNC:5412]	2.7503	6.72857	2.02112e-05	protein_coding
ENSG00000048052	HDAC9	histone deacetylase 9 [Source:HGNC Symbol;Acc:HGNC:14065]	2.68842	6.44607	0.00359606	protein_coding
ENSG00000134668	SPOCD1	SPOC domain containing 1 [Source:HGNC Symbol;Acc:HGNC:26338]	2.68357	6.42445	3.11081e-05	protein_coding
ENSG00000153814	JAZF1	JAZF zinc finger 1 [Source:HGNC Symbol;Acc:HGNC:28917]	2.67596	6.39065	0.03862	protein_coding
ENSG00000188596	CFAP54	cilia and flagella associated protein 54 [Source:HGNC Symbol;Acc:HGNC:26456]	2.65557	6.30096	5.32647e-05	protein_coding
ENSG00000140379	BCL2A1	BCL2 related protein A1 [Source:HGNC Symbol;Acc:HGNC:991]	2.64629	6.26054	0.00399606	protein_coding
ENSG00000169554	ZEB2	zinc finger E-box binding homeobox 2 [Source:HGNC Symbol;Acc:HGNC:14881]	2.63624	6.21709	0.00103993	protein_coding
ENSG00000163121	NEURL3	neuralized E3 ubiquitin protein ligase 3 [Source:HGNC Symbol;Acc:HGNC:25162]	2.58356	5.99417	1.07903e-07	protein_coding
ENSG00000079263	SP140	SP140 nuclear body protein [Source:HGNC Symbol;Acc:HGNC:17133]	2.57599	5.96278	0.00665685	protein_coding
ENSG00000089127	OAS1	2'-5'-oligoadenylate synthetase 1 [Source:HGNC Symbol;Acc:HGNC:8086]	2.57516	5.95937	2.92871e-09	protein_coding
ENSG00000105675	ATP4A	ATPase H+/K+ transporting subunit alpha [Source:HGNC Symbol;Acc:HGNC:819]	2.57029	5.93929	0.0170568	protein_coding
ENSG00000117228	GBP1	guanylate binding protein 1 [Source:HGNC Symbol;Acc:HGNC:4182]	2.46641	5.52666	0.0149419	protein_coding
ENSG00000179148	ALOXE3	arachidonate lipoxygenase 3 [Source:HGNC Symbol;Acc:HGNC:13743]	2.45559	5.48538	0.00826704	protein_coding
ENSG00000135604	STX11	syntaxin 11 [Source:HGNC Symbol;Acc:HGNC:11429]	2.44292	5.43741	0.015876	protein_coding
ENSG00000168124	OR1F1	olfactory receptor family 1 subfamily F member 1 [Source:HGNC Symbol;Acc:HGNC:8194]	2.41698	5.34051	0.0465187	protein_coding
ENSG00000167612	ANKRD33	ankyrin repeat domain 33 [Source:HGNC Symbol;Acc:HGNC:13788]	2.3762	5.19168	0.00147898	protein_coding
ENSG00000162738	VANGL2	VANGL planar cell polarity protein 2 [Source:HGNC Symbol;Acc:HGNC:15511]	2.36564	5.15381	3.40294e-05	protein_coding
ENSG00000122877	EGR2	early growth response 2 [Source:HGNC Symbol;Acc:HGNC:3239]	2.32284	5.00317	0.0124707	protein_coding
ENSG00000162614	NEXN	nexilin F-actin binding protein [Source:HGNC Symbol;Acc:HGNC:29557]	2.24716	4.74748	3.65143e-10	protein_coding
ENSG00000213928	IRF9	interferon regulatory factor 9 [Source:HGNC Symbol;Acc:HGNC:6131]	2.20136	4.59912	2.91613e-16	protein_coding
ENSG00000115415	STAT1	signal transducer and activator of transcription 1 [Source:HGNC Symbol;Acc:HGNC:11362]	2.20052	4.59644	0.000498274	protein_coding
ENSG00000187475	HIST1H1T	histone cluster 1 H1 family member t [Source:HGNC Symbol;Acc:HGNC:4720]	2.19559	4.58077	0.00470482	protein_coding
ENSG00000188313	PLSCR1	phospholipid scramblase 1 [Source:HGNC Symbol;Acc:HGNC:9092]	2.18228	4.5387	0.000345658	protein_coding
ENSG00000141682	PMAIP1	phorbol-12-myristate-13-acetate-induced protein 1 [Source:HGNC Symbol;Acc:HGNC:9108]	2.07286	4.20721	9.49518e-05	protein_coding
ENSG00000132274	TRIM22	tripartite motif containing 22 [Source:HGNC Symbol;Acc:HGNC:16379]	2.06265	4.17753	0.00668575	protein_coding
ENSG00000100918	REC8	REC8 meiotic recombination protein [Source:HGNC Symbol;Acc:HGNC:16879]	2.05193	4.1466	9.48729e-14	protein_coding
ENSG00000130052	STARD8	StAR related lipid transfer domain containing 8 [Source:HGNC Symbol;Acc:HGNC:19161]	2.02076	4.05797	0.027222	protein_coding
ENSG00000107201	DDX58	DExD/H-box helicase 58 [Source:HGNC Symbol;Acc:HGNC:19102]	2.00669	4.01858	0.00320583	protein_coding
ENSG00000188897	AC099489.1	novel lipoprotein amino terminal region containing protein	1.97153	3.92183	0.000465829	protein_coding
ENSG00000163395	IGFN1	immunoglobulin like and fibronectin type III domain containing 1 [Source:HGNC Symbol;Acc:HGNC:24607]	1.94114	3.84009	0.000449238	protein_coding
ENSG00000163376	KBTBD8	kelch repeat and BTB domain containing 8 [Source:HGNC Symbol;Acc:HGNC:30691]	1.93718	3.82957	4.19345e-06	protein_coding
ENSG00000116701	NCF2	neutrophil cytosolic factor 2 [Source:HGNC Symbol;Acc:HGNC:7661]	1.92698	3.80258	2.23879e-10	protein_coding
ENSG00000067066	SP100	SP100 nuclear antigen [Source:HGNC Symbol;Acc:HGNC:11206]	1.92251	3.79083	0.00187875	protein_coding
ENSG00000144366	GULP1	GULP PTB domain containing engulfment adaptor 1 [Source:HGNC Symbol;Acc:HGNC:18649]	1.88122	3.68387	0.00523998	protein_coding
ENSG00000185271	KLHL33	kelch like family member 33 [Source:HGNC Symbol;Acc:HGNC:31952]	1.87799	3.67563	0.0147297	protein_coding
ENSG00000130589	HELZ2	helicase with zinc finger 2 [Source:HGNC Symbol;Acc:HGNC:30021]	1.85469	3.61673	2.71823e-14	protein_coding
ENSG00000168062	BATF2	basic leucine zipper ATF-like transcription factor 2 [Source:HGNC Symbol;Acc:HGNC:25163]	1.84471	3.59181	9.48742e-06	protein_coding
ENSG00000108370	RGS9	regulator of G protein signaling 9 [Source:HGNC Symbol;Acc:HGNC:10004]	1.83679	3.57215	0.000727414	protein_coding
ENSG00000123609	NMI	N-myc and STAT interactor [Source:HGNC Symbol;Acc:HGNC:7854]	1.81193	3.51111	3.12113e-06	protein_coding
ENSG00000128567	PODXL	podocalyxin like [Source:HGNC Symbol;Acc:HGNC:9171]	1.79552	3.4714	5.89152e-06	protein_coding
ENSG00000156587	UBE2L6	ubiquitin conjugating enzyme E2 L6 [Source:HGNC Symbol;Acc:HGNC:12490]	1.79121	3.46106	0.0105448	protein_coding
ENSG00000115919	KYNU	kynureninase [Source:HGNC Symbol;Acc:HGNC:6469]	1.76739	3.40438	1.75938e-40	protein_coding
ENSG00000168016	TRANK1	tetratricopeptide repeat and ankyrin repeat containing 1 [Source:HGNC Symbol;Acc:HGNC:29011]	1.75682	3.37952	6.26342e-08	protein_coding
ENSG00000152778	IFIT5	interferon induced protein with tetratricopeptide repeats 5 [Source:HGNC Symbol;Acc:HGNC:13328]	1.70234	3.25428	0.012113	protein_coding
ENSG00000179388	EGR3	early growth response 3 [Source:HGNC Symbol;Acc:HGNC:3240]	1.68759	3.22119	0.0379359	protein_coding
ENSG00000160868	CYP3A4	cytochrome P450 family 3 subfamily A member 4 [Source:HGNC Symbol;Acc:HGNC:2637]	1.6872	3.22032	0.00130797	protein_coding
ENSG00000135116	HRK	harakiri, BCL2 interacting protein [Source:HGNC Symbol;Acc:HGNC:5185]	1.68241	3.20963	0.0028561	protein_coding
ENSG00000136002	ARHGEF4	Rho guanine nucleotide exchange factor 4 [Source:HGNC Symbol;Acc:HGNC:684]	1.67008	3.18233	0.0241096	protein_coding
ENSG00000196684	HSH2D	hematopoietic SH2 domain containing [Source:HGNC Symbol;Acc:HGNC:24920]	1.65585	3.15109	0.018665	protein_coding
ENSG00000131979	GCH1	GTP cyclohydrolase 1 [Source:HGNC Symbol;Acc:HGNC:4193]	1.63361	3.10289	0.00054736	protein_coding
ENSG00000149968	MMP3	matrix metallopeptidase 3 [Source:HGNC Symbol;Acc:HGNC:7173]	1.62956	3.09419	4.36509e-08	protein_coding
ENSG00000120278	PLEKHG1	pleckstrin homology and RhoGEF domain containing G1 [Source:HGNC Symbol;Acc:HGNC:20884]	1.61643	3.06616	0.0130067	protein_coding
ENSG00000026652	AGPAT4	1-acylglycerol-3-phosphate O-acyltransferase 4 [Source:HGNC Symbol;Acc:HGNC:20885]	1.61084	3.0543	0.0435034	protein_coding
ENSG00000165272	AQP3	aquaporin 3 (Gill blood group) [Source:HGNC Symbol;Acc:HGNC:636]	1.61042	3.05342	4.74025e-22	protein_coding
ENSG00000055332	EIF2AK2	eukaryotic translation initiation factor 2 alpha kinase 2 [Source:HGNC Symbol;Acc:HGNC:9437]	1.59956	3.0305	0.000122068	protein_coding
ENSG00000130775	THEMIS2	thymocyte selection associated family member 2 [Source:HGNC Symbol;Acc:HGNC:16839]	1.59502	3.02098	7.0974e-05	protein_coding
ENSG00000136826	KLF4	Kruppel like factor 4 [Source:HGNC Symbol;Acc:HGNC:6348]	1.59139	3.01339	1.61796e-08	protein_coding
ENSG00000139278	GLIPR1	GLI pathogenesis related 1 [Source:HGNC Symbol;Acc:HGNC:17001]	1.5907	3.01195	3.09923e-09	protein_coding
ENSG00000106617	PRKAG2	protein kinase AMP-activated non-catalytic subunit gamma 2 [Source:HGNC Symbol;Acc:HGNC:9386]	1.57734	2.98419	0.0240295	protein_coding
ENSG00000134470	IL15RA	interleukin 15 receptor subunit alpha [Source:HGNC Symbol;Acc:HGNC:5978]	1.55748	2.9434	0.0213962	protein_coding
ENSG00000135899	SP110	SP110 nuclear body protein [Source:HGNC Symbol;Acc:HGNC:5401]	1.53985	2.90764	0.00353849	protein_coding
ENSG00000026508	CD44	CD44 molecule (Indian blood group) [Source:HGNC Symbol;Acc:HGNC:1681]	1.52661	2.88108	0.040591	protein_coding
ENSG00000188389	PDCD1	programmed cell death 1 [Source:HGNC Symbol;Acc:HGNC:8760]	1.51671	2.86137	0.0182256	protein_coding
ENSG00000108771	DHX58	DExH-box helicase 58 [Source:HGNC Symbol;Acc:HGNC:29517]	1.50891	2.84594	1.7182e-07	protein_coding
ENSG00000011422	PLAUR	plasminogen activator, urokinase receptor [Source:HGNC Symbol;Acc:HGNC:9053]	1.45486	2.7413	3.28555e-06	protein_coding
ENSG00000177374	HIC1	HIC ZBTB transcriptional repressor 1 [Source:HGNC Symbol;Acc:HGNC:4909]	1.42647	2.68789	0.0087846	protein_coding
ENSG00000103044	HAS3	hyaluronan synthase 3 [Source:HGNC Symbol;Acc:HGNC:4820]	1.41271	2.66237	0.000267342	protein_coding
ENSG00000131019	ULBP3	UL16 binding protein 3 [Source:HGNC Symbol;Acc:HGNC:14895]	1.40836	2.65435	0.0364587	protein_coding
ENSG00000106785	TRIM14	tripartite motif containing 14 [Source:HGNC Symbol;Acc:HGNC:16283]	1.3944	2.6288	2.51252e-08	protein_coding
ENSG00000212901	KRTAP3-1	keratin associated protein 3-1 [Source:HGNC Symbol;Acc:HGNC:16778]	1.39424	2.62849	0.0437005	protein_coding
ENSG00000173193	PARP14	poly(ADP-ribose) polymerase family member 14 [Source:HGNC Symbol;Acc:HGNC:29232]	1.38845	2.61798	0.0202795	protein_coding
ENSG00000221852	KRTAP1-5	keratin associated protein 1-5 [Source:HGNC Symbol;Acc:HGNC:16777]	1.38591	2.61337	0.0289241	protein_coding
ENSG00000152229	PSTPIP2	proline-serine-threonine phosphatase interacting protein 2 [Source:HGNC Symbol;Acc:HGNC:9581]	1.38336	2.60875	0.000711582	protein_coding
ENSG00000204267	TAP2	transporter 2, ATP binding cassette subfamily B member [Source:HGNC Symbol;Acc:HGNC:44]	1.37834	2.5997	4.19549e-05	protein_coding
ENSG00000175505	CLCF1	cardiotrophin like cytokine factor 1 [Source:HGNC Symbol;Acc:HGNC:17412]	1.36175	2.56996	7.94651e-09	protein_coding
ENSG00000105369	CD79A	CD79a molecule [Source:HGNC Symbol;Acc:HGNC:1698]	1.34807	2.54571	0.0209106	protein_coding
ENSG00000144488	ESPNL	espin like [Source:HGNC Symbol;Acc:HGNC:27937]	1.34573	2.54159	0.00397689	protein_coding
ENSG00000144130	NT5DC4	5'-nucleotidase domain containing 4 [Source:HGNC Symbol;Acc:HGNC:27678]	1.33186	2.51727	0.0176544	protein_coding
ENSG00000177989	ODF3B	outer dense fiber of sperm tails 3B [Source:HGNC Symbol;Acc:HGNC:34388]	1.32717	2.50909	0.000163681	protein_coding
ENSG00000143942	CHAC2	ChaC cation transport regulator homolog 2 [Source:HGNC Symbol;Acc:HGNC:32363]	1.32503	2.50537	0.00112842	protein_coding
ENSG00000012124	CD22	CD22 molecule [Source:HGNC Symbol;Acc:HGNC:1643]	1.32218	2.50044	0.000274765	protein_coding
ENSG00000132109	TRIM21	tripartite motif containing 21 [Source:HGNC Symbol;Acc:HGNC:11312]	1.31607	2.48987	1.89204e-07	protein_coding
ENSG00000136842	TMOD1	tropomodulin 1 [Source:HGNC Symbol;Acc:HGNC:11871]	1.29394	2.45197	0.0431533	protein_coding
ENSG00000172183	ISG20	interferon stimulated exonuclease gene 20 [Source:HGNC Symbol;Acc:HGNC:6130]	1.28557	2.43778	3.40985e-06	protein_coding
ENSG00000172602	RND1	Rho family GTPase 1 [Source:HGNC Symbol;Acc:HGNC:18314]	1.27661	2.42269	5.71472e-07	protein_coding
ENSG00000133169	BEX1	brain expressed X-linked 1 [Source:HGNC Symbol;Acc:HGNC:1036]	1.25839	2.39228	4.76328e-11	protein_coding
ENSG00000157833	GAREM2	GRB2 associated regulator of MAPK1 subtype 2 [Source:HGNC Symbol;Acc:HGNC:27172]	1.25398	2.38499	0.0461601	protein_coding
ENSG00000105939	ZC3HAV1	zinc finger CCCH-type containing, antiviral 1 [Source:HGNC Symbol;Acc:HGNC:23721]	1.2484	2.37578	7.36873e-11	protein_coding
ENSG00000120738	EGR1	early growth response 1 [Source:HGNC Symbol;Acc:HGNC:3238]	1.24061	2.36299	1.06712e-14	protein_coding
ENSG00000197943	PLCG2	phospholipase C gamma 2 [Source:HGNC Symbol;Acc:HGNC:9066]	1.23943	2.36105	0.000359469	protein_coding
ENSG00000124201	ZNFX1	zinc finger NFX1-type containing 1 [Source:HGNC Symbol;Acc:HGNC:29271]	1.22237	2.3333	3.29397e-09	protein_coding
ENSG00000168811	IL12A	interleukin 12A [Source:HGNC Symbol;Acc:HGNC:5969]	1.21856	2.32714	0.0137511	protein_coding
ENSG00000178685	PARP10	poly(ADP-ribose) polymerase family member 10 [Source:HGNC Symbol;Acc:HGNC:25895]	1.21555	2.3223	3.03607e-07	protein_coding
ENSG00000145391	SETD7	SET domain containing 7, histone lysine methyltransferase [Source:HGNC Symbol;Acc:HGNC:30412]	1.21529	2.32187	3.75755e-05	protein_coding
ENSG00000138035	PNPT1	polyribonucleotide nucleotidyltransferase 1 [Source:HGNC Symbol;Acc:HGNC:23166]	1.2137	2.31932	0.0236518	protein_coding
ENSG00000105825	TFPI2	tissue factor pathway inhibitor 2 [Source:HGNC Symbol;Acc:HGNC:11761]	1.19822	2.29457	0.0448859	protein_coding
ENSG00000122861	PLAU	plasminogen activator, urokinase [Source:HGNC Symbol;Acc:HGNC:9052]	1.19033	2.28204	9.38171e-05	protein_coding
ENSG00000149591	TAGLN	transgelin [Source:HGNC Symbol;Acc:HGNC:11553]	1.18832	2.27888	1.74326e-06	protein_coding
ENSG00000128011	LRFN1	leucine rich repeat and fibronectin type III domain containing 1 [Source:HGNC Symbol;Acc:HGNC:29290]	1.18801	2.27839	0.0305132	protein_coding
ENSG00000160932	LY6E	lymphocyte antigen 6 family member E [Source:HGNC Symbol;Acc:HGNC:6727]	1.1729	2.25465	8.16124e-06	protein_coding
ENSG00000198342	ZNF442	zinc finger protein 442 [Source:HGNC Symbol;Acc:HGNC:20877]	1.1665	2.24466	0.00418122	protein_coding
ENSG00000169548	ZNF280A	zinc finger protein 280A [Source:HGNC Symbol;Acc:HGNC:18597]	1.16517	2.2426	0.00070191	protein_coding
ENSG00000163840	DTX3L	deltex E3 ubiquitin ligase 3L [Source:HGNC Symbol;Acc:HGNC:30323]	1.16124	2.2365	5.62964e-07	protein_coding
ENSG00000047365	ARAP2	ArfGAP with RhoGAP domain, ankyrin repeat and PH domain 2 [Source:HGNC Symbol;Acc:HGNC:16924]	1.15959	2.23394	0.0309108	protein_coding
ENSG00000221955	SLC12A8	solute carrier family 12 member 8 [Source:HGNC Symbol;Acc:HGNC:15595]	1.15757	2.23081	0.03862	protein_coding
ENSG00000197385	ZNF860	zinc finger protein 860 [Source:HGNC Symbol;Acc:HGNC:34513]	1.14571	2.21255	0.0289335	protein_coding
ENSG00000136167	LCP1	lymphocyte cytosolic protein 1 [Source:HGNC Symbol;Acc:HGNC:6528]	1.13374	2.19427	3.389e-06	protein_coding
ENSG00000114529	C3orf52	chromosome 3 open reading frame 52 [Source:HGNC Symbol;Acc:HGNC:26255]	1.13139	2.1907	1.98406e-07	protein_coding
ENSG00000101230	ISM1	isthmin 1 [Source:HGNC Symbol;Acc:HGNC:16213]	1.1265	2.18328	0.0280223	protein_coding
ENSG00000105559	PLEKHA4	pleckstrin homology domain containing A4 [Source:HGNC Symbol;Acc:HGNC:14339]	1.12341	2.17862	5.58143e-06	protein_coding
ENSG00000147509	RGS20	regulator of G protein signaling 20 [Source:HGNC Symbol;Acc:HGNC:14600]	1.11511	2.16612	1.66947e-05	protein_coding
ENSG00000189057	FAM111B	family with sequence similarity 111 member B [Source:HGNC Symbol;Acc:HGNC:24200]	1.11086	2.15974	0.023853	protein_coding
ENSG00000101347	SAMHD1	SAM and HD domain containing deoxynucleoside triphosphate triphosphohydrolase 1 [Source:HGNC Symbol;Acc:HGNC:15925]	1.10957	2.15782	0.040591	protein_coding
ENSG00000213886	UBD	ubiquitin D [Source:HGNC Symbol;Acc:HGNC:18795]	1.10334	2.14852	0.0275168	protein_coding
ENSG00000075131	TIPIN	TIMELESS interacting protein [Source:HGNC Symbol;Acc:HGNC:30750]	1.09758	2.13995	7.13314e-05	protein_coding
ENSG00000130176	CNN1	calponin 1 [Source:HGNC Symbol;Acc:HGNC:2155]	1.08643	2.12348	0.015187	protein_coding
ENSG00000083454	P2RX5	purinergic receptor P2X 5 [Source:HGNC Symbol;Acc:HGNC:8536]	1.08595	2.12277	0.00870238	protein_coding
ENSG00000059378	PARP12	poly(ADP-ribose) polymerase family member 12 [Source:HGNC Symbol;Acc:HGNC:21919]	1.07721	2.10996	3.85612e-07	protein_coding
ENSG00000156127	BATF	basic leucine zipper ATF-like transcription factor [Source:HGNC Symbol;Acc:HGNC:958]	1.06533	2.09264	0.000125699	protein_coding
ENSG00000178075	GRAMD1C	GRAM domain containing 1C [Source:HGNC Symbol;Acc:HGNC:25252]	1.05981	2.08465	0.0277328	protein_coding
ENSG00000169258	GPRIN1	G protein regulated inducer of neurite outgrowth 1 [Source:HGNC Symbol;Acc:HGNC:24835]	1.05582	2.0789	0.000122128	protein_coding
ENSG00000091879	ANGPT2	angiopoietin 2 [Source:HGNC Symbol;Acc:HGNC:485]	1.041	2.05765	7.51646e-07	protein_coding
ENSG00000166592	RRAD	RRAD, Ras related glycolysis inhibitor and calcium channel regulator [Source:HGNC Symbol;Acc:HGNC:10446]	1.03686	2.05176	3.60404e-05	protein_coding
ENSG00000111145	ELK3	ETS transcription factor ELK3 [Source:HGNC Symbol;Acc:HGNC:3325]	1.03234	2.04533	7.19485e-10	protein_coding
ENSG00000121858	TNFSF10	TNF superfamily member 10 [Source:HGNC Symbol;Acc:HGNC:11925]	1.02284	2.03192	7.9007e-07	protein_coding
ENSG00000164867	NOS3	nitric oxide synthase 3 [Source:HGNC Symbol;Acc:HGNC:7876]	1.01936	2.02702	3.21584e-05	protein_coding
ENSG00000184979	USP18	ubiquitin specific peptidase 18 [Source:HGNC Symbol;Acc:HGNC:12616]	1.0177	2.02469	0.000547739	protein_coding
ENSG00000137094	DNAJB5	DnaJ heat shock protein family (Hsp40) member B5 [Source:HGNC Symbol;Acc:HGNC:14887]	1.01479	2.02061	0.00421897	protein_coding
ENSG00000176845	METRNL	meteorin like, glial cell differentiation regulator [Source:HGNC Symbol;Acc:HGNC:27584]	1.00599	2.00833	9.55836e-07	protein_coding
ENSG00000164949	GEM	GTP binding protein overexpressed in skeletal muscle [Source:HGNC Symbol;Acc:HGNC:4234]	1.00484	2.00672	0.000632425	protein_coding
ENSG00000168394	TAP1	transporter 1, ATP binding cassette subfamily B member [Source:HGNC Symbol;Acc:HGNC:43]	0.993676	1.99125	1.00843e-07	protein_coding
ENSG00000117461	PIK3R3	phosphoinositide-3-kinase regulatory subunit 3 [Source:HGNC Symbol;Acc:HGNC:8981]	0.993495	1.991	0.00195029	protein_coding
ENSG00000198805	PNP	purine nucleoside phosphorylase [Source:HGNC Symbol;Acc:HGNC:7892]	0.991677	1.98849	7.52518e-06	protein_coding
ENSG00000179750	APOBEC3B	apolipoprotein B mRNA editing enzyme catalytic subunit 3B [Source:HGNC Symbol;Acc:HGNC:17352]	0.984163	1.97816	0.019446	protein_coding
ENSG00000166313	APBB1	amyloid beta precursor protein binding family B member 1 [Source:HGNC Symbol;Acc:HGNC:581]	0.982619	1.97605	0.000736215	protein_coding
ENSG00000142089	IFITM3	interferon induced transmembrane protein 3 [Source:HGNC Symbol;Acc:HGNC:5414]	0.971379	1.96071	3.94956e-07	protein_coding
ENSG00000165046	LETM2	leucine zipper and EF-hand containing transmembrane protein 2 [Source:HGNC Symbol;Acc:HGNC:14648]	0.966398	1.95396	0.000148387	protein_coding
ENSG00000106853	PTGR1	prostaglandin reductase 1 [Source:HGNC Symbol;Acc:HGNC:18429]	0.961971	1.94797	1.26685e-10	protein_coding
ENSG00000133069	TMCC2	transmembrane and coiled-coil domain family 2 [Source:HGNC Symbol;Acc:HGNC:24239]	0.959279	1.94434	0.0482152	protein_coding
ENSG00000138134	STAMBPL1	STAM binding protein like 1 [Source:HGNC Symbol;Acc:HGNC:24105]	0.954375	1.93774	0.0244701	protein_coding
ENSG00000007968	E2F2	E2F transcription factor 2 [Source:HGNC Symbol;Acc:HGNC:3114]	0.939775	1.91823	0.0468093	protein_coding
ENSG00000189410	SH2D5	SH2 domain containing 5 [Source:HGNC Symbol;Acc:HGNC:28819]	0.932223	1.90821	7.8667e-13	protein_coding
ENSG00000167552	TUBA1A	tubulin alpha 1a [Source:HGNC Symbol;Acc:HGNC:20766]	0.926519	1.90068	0.00179658	protein_coding
ENSG00000059728	MXD1	MAX dimerization protein 1 [Source:HGNC Symbol;Acc:HGNC:6761]	0.92353	1.89675	7.64524e-09	protein_coding
ENSG00000141642	ELAC1	elaC ribonuclease Z 1 [Source:HGNC Symbol;Acc:HGNC:14197]	0.922561	1.89548	0.0327889	protein_coding
ENSG00000127955	GNAI1	G protein subunit alpha i1 [Source:HGNC Symbol;Acc:HGNC:4384]	0.922012	1.89476	3.75817e-09	protein_coding
ENSG00000025708	TYMP	thymidine phosphorylase [Source:HGNC Symbol;Acc:HGNC:3148]	0.920819	1.89319	0.000396159	protein_coding
ENSG00000204264	PSMB8	proteasome subunit beta 8 [Source:HGNC Symbol;Acc:HGNC:9545]	0.920364	1.89259	0.000279881	protein_coding
ENSG00000181938	GINS3	GINS complex subunit 3 [Source:HGNC Symbol;Acc:HGNC:25851]	0.919712	1.89174	0.00297927	protein_coding
ENSG00000156504	FAM122B	family with sequence similarity 122B [Source:HGNC Symbol;Acc:HGNC:30490]	0.912831	1.88274	0.00107028	protein_coding
ENSG00000026103	FAS	Fas cell surface death receptor [Source:HGNC Symbol;Acc:HGNC:11920]	0.912527	1.88234	3.32853e-07	protein_coding
ENSG00000104381	GDAP1	ganglioside induced differentiation associated protein 1 [Source:HGNC Symbol;Acc:HGNC:15968]	0.909925	1.87895	0.0178063	protein_coding
ENSG00000087074	PPP1R15A	protein phosphatase 1 regulatory subunit 15A [Source:HGNC Symbol;Acc:HGNC:14375]	0.899253	1.8651	5.12823e-06	protein_coding
ENSG00000167550	RHEBL1	RHEB like 1 [Source:HGNC Symbol;Acc:HGNC:21166]	0.899207	1.86504	0.000189902	protein_coding
ENSG00000237988	OR2I1P	olfactory receptor family 2 subfamily I member 1 pseudogene [Source:HGNC Symbol;Acc:HGNC:8258]	0.897526	1.86287	1.89292e-05	protein_coding
ENSG00000025772	TOMM34	translocase of outer mitochondrial membrane 34 [Source:HGNC Symbol;Acc:HGNC:15746]	0.895902	1.86077	6.61178e-11	protein_coding
ENSG00000112576	CCND3	cyclin D3 [Source:HGNC Symbol;Acc:HGNC:1585]	0.890476	1.85379	0.000138371	protein_coding
ENSG00000164305	CASP3	caspase 3 [Source:HGNC Symbol;Acc:HGNC:1504]	0.882495	1.84356	5.26721e-07	protein_coding
ENSG00000177432	NAP1L5	nucleosome assembly protein 1 like 5 [Source:HGNC Symbol;Acc:HGNC:19968]	0.876462	1.83587	0.0303794	protein_coding
ENSG00000163362	INAVA	innate immunity activator [Source:HGNC Symbol;Acc:HGNC:25599]	0.864089	1.82019	0.016645	protein_coding
ENSG00000221963	APOL6	apolipoprotein L6 [Source:HGNC Symbol;Acc:HGNC:14870]	0.863846	1.81988	0.000293115	protein_coding
ENSG00000185112	FAM43A	family with sequence similarity 43 member A [Source:HGNC Symbol;Acc:HGNC:26888]	0.863171	1.81903	0.0475687	protein_coding
ENSG00000273802	HIST1H2BG	histone cluster 1 H2B family member g [Source:HGNC Symbol;Acc:HGNC:4746]	0.860907	1.81618	0.00635924	protein_coding
ENSG00000183145	RIPPLY3	ripply transcriptional repressor 3 [Source:HGNC Symbol;Acc:HGNC:3047]	0.858097	1.81265	0.0167751	protein_coding
ENSG00000205212	CCDC144NL	coiled-coil domain containing 144 family, N-terminal like [Source:HGNC Symbol;Acc:HGNC:33735]	0.856864	1.8111	0.0447959	protein_coding
ENSG00000134780	DAGLA	diacylglycerol lipase alpha [Source:HGNC Symbol;Acc:HGNC:1165]	0.846845	1.79856	4.46214e-08	protein_coding
ENSG00000169826	CSGALNACT2	chondroitin sulfate N-acetylgalactosaminyltransferase 2 [Source:HGNC Symbol;Acc:HGNC:24292]	0.842098	1.79266	1.91784e-06	protein_coding
ENSG00000236287	ZBED5	zinc finger BED-type containing 5 [Source:HGNC Symbol;Acc:HGNC:30803]	0.838366	1.78802	0.000373467	protein_coding
ENSG00000165891	E2F7	E2F transcription factor 7 [Source:HGNC Symbol;Acc:HGNC:23820]	0.831197	1.77916	0.016645	protein_coding
ENSG00000165269	AQP7	aquaporin 7 [Source:HGNC Symbol;Acc:HGNC:640]	0.823195	1.76932	6.72102e-06	protein_coding
ENSG00000181773	GPR3	G protein-coupled receptor 3 [Source:HGNC Symbol;Acc:HGNC:4484]	0.823183	1.76931	0.000478545	protein_coding
ENSG00000128917	DLL4	delta like canonical Notch ligand 4 [Source:HGNC Symbol;Acc:HGNC:2910]	0.816474	1.7611	0.0481218	protein_coding
ENSG00000221944	TIGD1	tigger transposable element derived 1 [Source:HGNC Symbol;Acc:HGNC:14523]	0.815036	1.75934	0.000131444	protein_coding
ENSG00000105499	PLA2G4C	phospholipase A2 group IVC [Source:HGNC Symbol;Acc:HGNC:9037]	0.806654	1.74915	0.0235206	protein_coding
ENSG00000104723	TUSC3	tumor suppressor candidate 3 [Source:HGNC Symbol;Acc:HGNC:30242]	0.804574	1.74663	0.00826704	protein_coding
ENSG00000140853	NLRC5	NLR family CARD domain containing 5 [Source:HGNC Symbol;Acc:HGNC:29933]	0.800105	1.74123	0.00457812	protein_coding
ENSG00000102760	RGCC	regulator of cell cycle [Source:HGNC Symbol;Acc:HGNC:20369]	0.797955	1.73863	0.000282867	protein_coding
ENSG00000106415	GLCCI1	glucocorticoid induced 1 [Source:HGNC Symbol;Acc:HGNC:18713]	0.786247	1.72458	7.44218e-05	protein_coding
ENSG00000130813	SHFL	shiftless antiviral inhibitor of ribosomal frameshifting [Source:HGNC Symbol;Acc:HGNC:25649]	0.785927	1.7242	0.000608643	protein_coding
ENSG00000157036	EXOG	exo/endonuclease G [Source:HGNC Symbol;Acc:HGNC:3347]	0.785702	1.72393	0.0419312	protein_coding
ENSG00000148841	ITPRIP	inositol 1,4,5-trisphosphate receptor interacting protein [Source:HGNC Symbol;Acc:HGNC:29370]	0.785381	1.72355	1.74392e-07	protein_coding
ENSG00000164647	STEAP1	STEAP family member 1 [Source:HGNC Symbol;Acc:HGNC:11378]	0.785263	1.72341	0.000659165	protein_coding
ENSG00000113356	POLR3G	RNA polymerase III subunit G [Source:HGNC Symbol;Acc:HGNC:30075]	0.782993	1.7207	0.0148039	protein_coding
ENSG00000008735	MAPK8IP2	mitogen-activated protein kinase 8 interacting protein 2 [Source:HGNC Symbol;Acc:HGNC:6883]	0.781731	1.71919	0.00199485	protein_coding
ENSG00000019186	CYP24A1	cytochrome P450 family 24 subfamily A member 1 [Source:HGNC Symbol;Acc:HGNC:2602]	0.78076	1.71804	3.40985e-06	protein_coding
ENSG00000163378	EOGT	EGF domain specific O-linked N-acetylglucosamine transferase [Source:HGNC Symbol;Acc:HGNC:28526]	0.780573	1.71781	0.000231155	protein_coding
ENSG00000121281	ADCY7	adenylate cyclase 7 [Source:HGNC Symbol;Acc:HGNC:238]	0.776124	1.71252	3.40985e-06	protein_coding
ENSG00000121068	TBX2	T-box transcription factor 2 [Source:HGNC Symbol;Acc:HGNC:11597]	0.775315	1.71156	9.13566e-05	protein_coding
ENSG00000108551	RASD1	ras related dexamethasone induced 1 [Source:HGNC Symbol;Acc:HGNC:15828]	0.774483	1.71058	0.00270132	protein_coding
ENSG00000119900	OGFRL1	opioid growth factor receptor like 1 [Source:HGNC Symbol;Acc:HGNC:21378]	0.772516	1.70825	0.00557008	protein_coding
ENSG00000125347	IRF1	interferon regulatory factor 1 [Source:HGNC Symbol;Acc:HGNC:6116]	0.766734	1.70141	0.00530584	protein_coding
ENSG00000173821	RNF213	ring finger protein 213 [Source:HGNC Symbol;Acc:HGNC:14539]	0.76509	1.69948	0.000885137	protein_coding
ENSG00000182247	UBE2E2	ubiquitin conjugating enzyme E2 E2 [Source:HGNC Symbol;Acc:HGNC:12478]	0.763542	1.69765	0.0375342	protein_coding
ENSG00000124766	SOX4	SRY-box transcription factor 4 [Source:HGNC Symbol;Acc:HGNC:11200]	0.760935	1.69459	9.27132e-06	protein_coding
ENSG00000180573	HIST1H2AC	histone cluster 1 H2A family member c [Source:HGNC Symbol;Acc:HGNC:4733]	0.759451	1.69285	4.59811e-06	protein_coding
ENSG00000096968	JAK2	Janus kinase 2 [Source:HGNC Symbol;Acc:HGNC:6192]	0.759131	1.69247	0.0003492	protein_coding
ENSG00000167034	NKX3-1	NK3 homeobox 1 [Source:HGNC Symbol;Acc:HGNC:7838]	0.758313	1.69151	0.000148098	protein_coding
ENSG00000158186	MRAS	muscle RAS oncogene homolog [Source:HGNC Symbol;Acc:HGNC:7227]	0.754471	1.68701	0.00083195	protein_coding
ENSG00000149564	ESAM	endothelial cell adhesion molecule [Source:HGNC Symbol;Acc:HGNC:17474]	0.748832	1.68043	1.13169e-05	protein_coding
ENSG00000107554	DNMBP	dynamin binding protein [Source:HGNC Symbol;Acc:HGNC:30373]	0.740615	1.67089	1.85615e-06	protein_coding
ENSG00000100867	DHRS2	dehydrogenase/reductase 2 [Source:HGNC Symbol;Acc:HGNC:18349]	0.739983	1.67016	0.00109971	protein_coding
ENSG00000143067	ZNF697	zinc finger protein 697 [Source:HGNC Symbol;Acc:HGNC:32034]	0.737923	1.66777	2.92222e-07	protein_coding
ENSG00000174567	GOLT1A	golgi transport 1A [Source:HGNC Symbol;Acc:HGNC:24766]	0.737405	1.66717	2.61188e-07	protein_coding
ENSG00000133805	AMPD3	adenosine monophosphate deaminase 3 [Source:HGNC Symbol;Acc:HGNC:470]	0.736149	1.66572	5.00451e-06	protein_coding
ENSG00000124508	BTN2A2	butyrophilin subfamily 2 member A2 [Source:HGNC Symbol;Acc:HGNC:1137]	0.733996	1.66324	0.00084241	protein_coding
ENSG00000196935	SRGAP1	SLIT-ROBO Rho GTPase activating protein 1 [Source:HGNC Symbol;Acc:HGNC:17382]	0.731442	1.6603	6.35698e-05	protein_coding
ENSG00000173559	NABP1	nucleic acid binding protein 1 [Source:HGNC Symbol;Acc:HGNC:26232]	0.731024	1.65982	0.00322271	protein_coding
ENSG00000146386	ABRACL	ABRA C-terminal like [Source:HGNC Symbol;Acc:HGNC:21230]	0.730295	1.65898	0.0129942	protein_coding
ENSG00000170581	STAT2	signal transducer and activator of transcription 2 [Source:HGNC Symbol;Acc:HGNC:11363]	0.729426	1.65798	0.00882036	protein_coding
ENSG00000189190	ZNF600	zinc finger protein 600 [Source:HGNC Symbol;Acc:HGNC:30951]	0.728733	1.65718	0.00899471	protein_coding
ENSG00000196923	PDLIM7	PDZ and LIM domain 7 [Source:HGNC Symbol;Acc:HGNC:22958]	0.725473	1.65344	1.43192e-05	protein_coding
ENSG00000180596	HIST1H2BC	histone cluster 1 H2B family member c [Source:HGNC Symbol;Acc:HGNC:4757]	0.722645	1.6502	0.00968523	protein_coding
ENSG00000130787	HIP1R	huntingtin interacting protein 1 related [Source:HGNC Symbol;Acc:HGNC:18415]	0.720477	1.64773	0.00106323	protein_coding
ENSG00000111912	NCOA7	nuclear receptor coactivator 7 [Source:HGNC Symbol;Acc:HGNC:21081]	0.718828	1.64584	0.00314202	protein_coding
ENSG00000051341	POLQ	DNA polymerase theta [Source:HGNC Symbol;Acc:HGNC:9186]	0.715517	1.64207	0.0337551	protein_coding
ENSG00000101928	MOSPD1	motile sperm domain containing 1 [Source:HGNC Symbol;Acc:HGNC:25235]	0.715466	1.64201	8.49904e-08	protein_coding
ENSG00000115539	PDCL3	phosducin like 3 [Source:HGNC Symbol;Acc:HGNC:28860]	0.71002	1.63583	1.05439e-05	protein_coding
ENSG00000088356	PDRG1	p53 and DNA damage regulated 1 [Source:HGNC Symbol;Acc:HGNC:16119]	0.704479	1.62956	1.13608e-05	protein_coding
ENSG00000116663	FBXO6	F-box protein 6 [Source:HGNC Symbol;Acc:HGNC:13585]	0.703898	1.6289	0.00260483	protein_coding
ENSG00000138772	ANXA3	annexin A3 [Source:HGNC Symbol;Acc:HGNC:541]	0.703092	1.62799	0.00714016	protein_coding
ENSG00000023445	BIRC3	baculoviral IAP repeat containing 3 [Source:HGNC Symbol;Acc:HGNC:591]	0.702044	1.62681	0.00839547	protein_coding
ENSG00000184307	ZDHHC23	zinc finger DHHC-type containing 23 [Source:HGNC Symbol;Acc:HGNC:28654]	0.695179	1.61909	0.0454184	protein_coding
ENSG00000204152	TIMM23B	translocase of inner mitochondrial membrane 23 homolog B [Source:HGNC Symbol;Acc:HGNC:23581]	0.686223	1.60906	0.0161526	protein_coding
ENSG00000100290	BIK	BCL2 interacting killer [Source:HGNC Symbol;Acc:HGNC:1051]	0.685002	1.6077	0.0334957	protein_coding
ENSG00000128578	STRIP2	striatin interacting protein 2 [Source:HGNC Symbol;Acc:HGNC:22209]	0.682897	1.60536	0.0488941	protein_coding
ENSG00000172346	CSDC2	cold shock domain containing C2 [Source:HGNC Symbol;Acc:HGNC:30359]	0.682549	1.60497	0.036146	protein_coding
ENSG00000145022	TCTA	T cell leukemia translocation altered [Source:HGNC Symbol;Acc:HGNC:11692]	0.681734	1.60407	0.0120179	protein_coding
ENSG00000165312	OTUD1	OTU deubiquitinase 1 [Source:HGNC Symbol;Acc:HGNC:27346]	0.681096	1.60336	0.000135954	protein_coding
ENSG00000005981	ASB4	ankyrin repeat and SOCS box containing 4 [Source:HGNC Symbol;Acc:HGNC:16009]	0.680773	1.603	0.021682	protein_coding
ENSG00000120833	SOCS2	suppressor of cytokine signaling 2 [Source:HGNC Symbol;Acc:HGNC:19382]	0.679696	1.6018	0.0476583	protein_coding
ENSG00000109846	CRYAB	crystallin alpha B [Source:HGNC Symbol;Acc:HGNC:2389]	0.676876	1.59867	0.0410287	protein_coding
ENSG00000109099	PMP22	peripheral myelin protein 22 [Source:HGNC Symbol;Acc:HGNC:9118]	0.676636	1.59841	0.0133904	protein_coding
ENSG00000105926	MPP6	membrane palmitoylated protein 6 [Source:HGNC Symbol;Acc:HGNC:18167]	0.676166	1.59789	0.00162018	protein_coding
ENSG00000254093	PINX1	PIN2 (TERF1) interacting telomerase inhibitor 1 [Source:HGNC Symbol;Acc:HGNC:30046]	0.675414	1.59706	0.0107357	protein_coding
ENSG00000134363	FST	follistatin [Source:HGNC Symbol;Acc:HGNC:3971]	0.675198	1.59682	4.58545e-09	protein_coding
ENSG00000136147	PHF11	PHD finger protein 11 [Source:HGNC Symbol;Acc:HGNC:17024]	0.674191	1.5957	0.000592919	protein_coding
ENSG00000165895	ARHGAP42	Rho GTPase activating protein 42 [Source:HGNC Symbol;Acc:HGNC:26545]	0.673749	1.59521	0.000706952	protein_coding
ENSG00000163935	SFMBT1	Scm like with four mbt domains 1 [Source:HGNC Symbol;Acc:HGNC:20255]	0.673479	1.59491	0.000375588	protein_coding
ENSG00000175592	FOSL1	FOS like 1, AP-1 transcription factor subunit [Source:HGNC Symbol;Acc:HGNC:13718]	0.671022	1.5922	0.00272825	protein_coding
ENSG00000147883	CDKN2B	cyclin dependent kinase inhibitor 2B [Source:HGNC Symbol;Acc:HGNC:1788]	0.670282	1.59138	0.0361904	protein_coding
ENSG00000115526	CHST10	carbohydrate sulfotransferase 10 [Source:HGNC Symbol;Acc:HGNC:19650]	0.665738	1.58638	0.000385137	protein_coding
ENSG00000253251	SHLD3	shieldin complex subunit 3 [Source:HGNC Symbol;Acc:HGNC:53826]	0.665118	1.5857	0.00109239	protein_coding
ENSG00000213185	FAM24B	family with sequence similarity 24 member B [Source:HGNC Symbol;Acc:HGNC:23475]	0.664669	1.5852	0.0442178	protein_coding
ENSG00000121060	TRIM25	tripartite motif containing 25 [Source:HGNC Symbol;Acc:HGNC:12932]	0.664225	1.58472	0.00013332	protein_coding
ENSG00000198890	PRMT6	protein arginine methyltransferase 6 [Source:HGNC Symbol;Acc:HGNC:18241]	0.662242	1.58254	0.0476583	protein_coding
ENSG00000198945	L3MBTL3	L3MBTL histone methyl-lysine binding protein 3 [Source:HGNC Symbol;Acc:HGNC:23035]	0.656961	1.57676	0.00220099	protein_coding
ENSG00000186141	POLR3C	RNA polymerase III subunit C [Source:HGNC Symbol;Acc:HGNC:30076]	0.656768	1.57655	0.000392116	protein_coding
ENSG00000103449	SALL1	spalt like transcription factor 1 [Source:HGNC Symbol;Acc:HGNC:10524]	0.656389	1.57613	7.44218e-05	protein_coding
ENSG00000115514	TXNDC9	thioredoxin domain containing 9 [Source:HGNC Symbol;Acc:HGNC:24110]	0.654739	1.57433	0.00212003	protein_coding
ENSG00000132256	TRIM5	tripartite motif containing 5 [Source:HGNC Symbol;Acc:HGNC:16276]	0.652184	1.57154	0.0238262	protein_coding
ENSG00000132423	COQ3	coenzyme Q3, methyltransferase [Source:HGNC Symbol;Acc:HGNC:18175]	0.649392	1.56851	0.0121316	protein_coding
ENSG00000136383	ALPK3	alpha kinase 3 [Source:HGNC Symbol;Acc:HGNC:17574]	0.648349	1.56737	0.0454045	protein_coding
ENSG00000111860	CEP85L	centrosomal protein 85 like [Source:HGNC Symbol;Acc:HGNC:21638]	0.648238	1.56725	0.00893979	protein_coding
ENSG00000160193	WDR4	WD repeat domain 4 [Source:HGNC Symbol;Acc:HGNC:12756]	0.647665	1.56663	0.0253966	protein_coding
ENSG00000133816	MICAL2	microtubule associated monooxygenase, calponin and LIM domain containing 2 [Source:HGNC Symbol;Acc:HGNC:24693]	0.64745	1.5664	0.0261169	protein_coding
ENSG00000139437	TCHP	trichoplein keratin filament binding [Source:HGNC Symbol;Acc:HGNC:28135]	0.646468	1.56533	0.00633353	protein_coding
ENSG00000010810	FYN	FYN proto-oncogene, Src family tyrosine kinase [Source:HGNC Symbol;Acc:HGNC:4037]	0.639279	1.55755	0.00479761	protein_coding
ENSG00000244045	TMEM199	transmembrane protein 199 [Source:HGNC Symbol;Acc:HGNC:18085]	0.638605	1.55682	0.00265876	protein_coding
ENSG00000129566	TEP1	telomerase associated protein 1 [Source:HGNC Symbol;Acc:HGNC:11726]	0.637326	1.55544	5.38386e-06	protein_coding
ENSG00000136319	TTC5	tetratricopeptide repeat domain 5 [Source:HGNC Symbol;Acc:HGNC:19274]	0.634735	1.55265	0.027076	protein_coding
ENSG00000179598	PLD6	phospholipase D family member 6 [Source:HGNC Symbol;Acc:HGNC:30447]	0.633791	1.55164	0.000288184	protein_coding
ENSG00000152056	AP1S3	adaptor related protein complex 1 subunit sigma 3 [Source:HGNC Symbol;Acc:HGNC:18971]	0.633431	1.55125	0.0176346	protein_coding
ENSG00000040633	PHF23	PHD finger protein 23 [Source:HGNC Symbol;Acc:HGNC:28428]	0.633074	1.55087	2.60399e-05	protein_coding
ENSG00000138463	SLC49A4	solute carrier family 49 member 4 [Source:HGNC Symbol;Acc:HGNC:16628]	0.631908	1.54961	0.00264723	protein_coding
ENSG00000187837	HIST1H1C	histone cluster 1 H1 family member c [Source:HGNC Symbol;Acc:HGNC:4716]	0.628619	1.54608	0.0242087	protein_coding
ENSG00000164054	SHISA5	shisa family member 5 [Source:HGNC Symbol;Acc:HGNC:30376]	0.62806	1.54549	0.00410898	protein_coding
ENSG00000106258	CYP3A5	cytochrome P450 family 3 subfamily A member 5 [Source:HGNC Symbol;Acc:HGNC:2638]	0.624579	1.54176	0.0437869	protein_coding
ENSG00000117475	BLZF1	basic leucine zipper nuclear factor 1 [Source:HGNC Symbol;Acc:HGNC:1065]	0.621764	1.53876	0.0225527	protein_coding
ENSG00000197128	ZNF772	zinc finger protein 772 [Source:HGNC Symbol;Acc:HGNC:33106]	0.620405	1.53731	0.0458759	protein_coding
ENSG00000234745	HLA-B	major histocompatibility complex, class I, B [Source:HGNC Symbol;Acc:HGNC:4932]	0.619029	1.53584	0.00951017	protein_coding
ENSG00000145506	NKD2	NKD inhibitor of WNT signaling pathway 2 [Source:HGNC Symbol;Acc:HGNC:17046]	0.617825	1.53456	0.0391522	protein_coding
ENSG00000183486	MX2	MX dynamin like GTPase 2 [Source:HGNC Symbol;Acc:HGNC:7533]	0.615183	1.53175	0.0195763	protein_coding
ENSG00000148291	SURF2	surfeit 2 [Source:HGNC Symbol;Acc:HGNC:11475]	0.613865	1.53035	0.0172322	protein_coding
ENSG00000172171	TEFM	transcription elongation factor, mitochondrial [Source:HGNC Symbol;Acc:HGNC:26223]	0.613059	1.5295	0.0162285	protein_coding
ENSG00000145736	GTF2H2	general transcription factor IIH subunit 2 [Source:HGNC Symbol;Acc:HGNC:4656]	0.613039	1.52948	0.0413534	protein_coding
ENSG00000198464	ZNF480	zinc finger protein 480 [Source:HGNC Symbol;Acc:HGNC:23305]	0.61205	1.52843	0.00297468	protein_coding
ENSG00000106089	STX1A	syntaxin 1A [Source:HGNC Symbol;Acc:HGNC:11433]	0.60967	1.52591	0.000196654	protein_coding
ENSG00000137200	CMTR1	cap methyltransferase 1 [Source:HGNC Symbol;Acc:HGNC:21077]	0.606625	1.52269	0.00076021	protein_coding
ENSG00000120158	RCL1	RNA terminal phosphate cyclase like 1 [Source:HGNC Symbol;Acc:HGNC:17687]	0.602714	1.51857	3.68342e-05	protein_coding
ENSG00000168906	MAT2A	methionine adenosyltransferase 2A [Source:HGNC Symbol;Acc:HGNC:6904]	0.600516	1.51626	0.0176757	protein_coding
ENSG00000072401	UBE2D1	ubiquitin conjugating enzyme E2 D1 [Source:HGNC Symbol;Acc:HGNC:12474]	0.599579	1.51527	1.94653e-06	protein_coding
ENSG00000123080	CDKN2C	cyclin dependent kinase inhibitor 2C [Source:HGNC Symbol;Acc:HGNC:1789]	0.599509	1.5152	0.0454184	protein_coding
ENSG00000171132	PRKCE	protein kinase C epsilon [Source:HGNC Symbol;Acc:HGNC:9401]	0.599231	1.51491	0.00775641	protein_coding
ENSG00000110172	CHORDC1	cysteine and histidine rich domain containing 1 [Source:HGNC Symbol;Acc:HGNC:14525]	0.59854	1.51418	0.000115028	protein_coding
ENSG00000140464	PML	promyelocytic leukemia [Source:HGNC Symbol;Acc:HGNC:9113]	0.597445	1.51303	0.00511737	protein_coding
ENSG00000104320	NBN	nibrin [Source:HGNC Symbol;Acc:HGNC:7652]	0.593128	1.50851	0.016085	protein_coding
ENSG00000150316	CWC15	CWC15 spliceosome associated protein homolog [Source:HGNC Symbol;Acc:HGNC:26939]	0.592739	1.50811	0.00421927	protein_coding
ENSG00000023902	PLEKHO1	pleckstrin homology domain containing O1 [Source:HGNC Symbol;Acc:HGNC:24310]	0.590798	1.50608	4.6658e-06	protein_coding
ENSG00000135698	MPHOSPH6	M-phase phosphoprotein 6 [Source:HGNC Symbol;Acc:HGNC:7214]	0.587193	1.50232	0.000123063	protein_coding
ENSG00000180525	PRR26	proline rich 26 [Source:HGNC Symbol;Acc:HGNC:30724]	0.585014	1.50005	0.0381383	protein_coding
ENSG00000112210	RAB23	RAB23, member RAS oncogene family [Source:HGNC Symbol;Acc:HGNC:14263]	0.58046	1.49533	0.000883295	protein_coding
ENSG00000130766	SESN2	sestrin 2 [Source:HGNC Symbol;Acc:HGNC:20746]	0.578567	1.49337	0.0018585	protein_coding
ENSG00000181638	ZFP41	ZFP41 zinc finger protein [Source:HGNC Symbol;Acc:HGNC:26786]	0.577736	1.49251	0.0427658	protein_coding
ENSG00000182141	ZNF708	zinc finger protein 708 [Source:HGNC Symbol;Acc:HGNC:12945]	0.576296	1.49102	0.0354056	protein_coding
ENSG00000163191	S100A11	S100 calcium binding protein A11 [Source:HGNC Symbol;Acc:HGNC:10488]	0.575862	1.49057	0.00120879	protein_coding
ENSG00000154642	C21orf91	chromosome 21 open reading frame 91 [Source:HGNC Symbol;Acc:HGNC:16459]	0.575772	1.49048	0.0303341	protein_coding
ENSG00000102098	SCML2	Scm polycomb group protein like 2 [Source:HGNC Symbol;Acc:HGNC:10581]	0.574723	1.48939	0.0121772	protein_coding
ENSG00000028839	TBPL1	TATA-box binding protein like 1 [Source:HGNC Symbol;Acc:HGNC:11589]	0.573608	1.48824	0.00014757	protein_coding
ENSG00000171224	FAM241B	family with sequence similarity 241 member B [Source:HGNC Symbol;Acc:HGNC:23519]	0.571058	1.48561	0.0244701	protein_coding
ENSG00000169019	COMMD8	COMM domain containing 8 [Source:HGNC Symbol;Acc:HGNC:26036]	0.56961	1.48412	0.0100105	protein_coding
ENSG00000163577	EIF5A2	eukaryotic translation initiation factor 5A2 [Source:HGNC Symbol;Acc:HGNC:3301]	0.568357	1.48283	0.00024145	protein_coding
ENSG00000278053	DDX52	DExD-box helicase 52 [Source:HGNC Symbol;Acc:HGNC:20038]	0.568224	1.4827	8.24823e-05	protein_coding
ENSG00000184678	HIST2H2BE	histone cluster 2 H2B family member e [Source:HGNC Symbol;Acc:HGNC:4760]	0.566999	1.48144	0.00130404	protein_coding
ENSG00000167601	AXL	AXL receptor tyrosine kinase [Source:HGNC Symbol;Acc:HGNC:905]	0.564511	1.47889	0.000104313	protein_coding
ENSG00000137760	ALKBH8	alkB homolog 8, tRNA methyltransferase [Source:HGNC Symbol;Acc:HGNC:25189]	0.563797	1.47815	0.00903312	protein_coding
ENSG00000124120	TTPAL	alpha tocopherol transfer protein like [Source:HGNC Symbol;Acc:HGNC:16114]	0.56303	1.47737	0.0107545	protein_coding
ENSG00000118620	ZNF430	zinc finger protein 430 [Source:HGNC Symbol;Acc:HGNC:20808]	0.56284	1.47717	0.00701	protein_coding
ENSG00000054598	FOXC1	forkhead box C1 [Source:HGNC Symbol;Acc:HGNC:3800]	0.561148	1.47544	0.00719946	protein_coding
ENSG00000111875	ASF1A	anti-silencing function 1A histone chaperone [Source:HGNC Symbol;Acc:HGNC:20995]	0.55641	1.4706	0.0010507	protein_coding
ENSG00000127666	TICAM1	toll like receptor adaptor molecule 1 [Source:HGNC Symbol;Acc:HGNC:18348]	0.552323	1.46644	0.00143367	protein_coding
ENSG00000125962	ARMCX5	armadillo repeat containing X-linked 5 [Source:HGNC Symbol;Acc:HGNC:25772]	0.551687	1.4658	0.00932855	protein_coding
ENSG00000164815	ORC5	origin recognition complex subunit 5 [Source:HGNC Symbol;Acc:HGNC:8491]	0.551428	1.46554	0.0122611	protein_coding
ENSG00000142396	ERVK3-1	endogenous retrovirus group K3 member 1 [Source:HGNC Symbol;Acc:HGNC:30466]	0.550767	1.46486	0.0369114	protein_coding
ENSG00000211584	SLC48A1	solute carrier family 48 member 1 [Source:HGNC Symbol;Acc:HGNC:26035]	0.550732	1.46483	0.00487283	protein_coding
ENSG00000070718	AP3M2	adaptor related protein complex 3 subunit mu 2 [Source:HGNC Symbol;Acc:HGNC:570]	0.54929	1.46337	0.00563825	protein_coding
ENSG00000137936	BCAR3	BCAR3 adaptor protein, NSP family member [Source:HGNC Symbol;Acc:HGNC:973]	0.547823	1.46188	0.0018487	protein_coding
ENSG00000204271	SPIN3	spindlin family member 3 [Source:HGNC Symbol;Acc:HGNC:27272]	0.544826	1.45884	0.0241525	protein_coding
ENSG00000131018	SYNE1	spectrin repeat containing nuclear envelope protein 1 [Source:HGNC Symbol;Acc:HGNC:17089]	0.543956	1.45796	0.00143526	protein_coding
ENSG00000167105	TMEM92	transmembrane protein 92 [Source:HGNC Symbol;Acc:HGNC:26579]	0.540444	1.45442	0.0339329	protein_coding
ENSG00000161091	MFSD12	major facilitator superfamily domain containing 12 [Source:HGNC Symbol;Acc:HGNC:28299]	0.540217	1.45419	0.000317467	protein_coding
ENSG00000152503	TRIM36	tripartite motif containing 36 [Source:HGNC Symbol;Acc:HGNC:16280]	0.539623	1.45359	0.0257602	protein_coding
ENSG00000091651	ORC6	origin recognition complex subunit 6 [Source:HGNC Symbol;Acc:HGNC:17151]	0.538818	1.45278	0.0134092	protein_coding
ENSG00000149716	LTO1	LTO1 maturation factor of ABCE1 [Source:HGNC Symbol;Acc:HGNC:17589]	0.538217	1.45218	0.00547999	protein_coding
ENSG00000129292	PHF20L1	PHD finger protein 20 like 1 [Source:HGNC Symbol;Acc:HGNC:24280]	0.537889	1.45185	0.0146954	protein_coding
ENSG00000138785	INTS12	integrator complex subunit 12 [Source:HGNC Symbol;Acc:HGNC:25067]	0.537627	1.45158	0.0118716	protein_coding
ENSG00000164023	SGMS2	sphingomyelin synthase 2 [Source:HGNC Symbol;Acc:HGNC:28395]	0.537451	1.45141	0.0237004	protein_coding
ENSG00000083799	CYLD	CYLD lysine 63 deubiquitinase [Source:HGNC Symbol;Acc:HGNC:2584]	0.5374	1.45136	8.20167e-05	protein_coding
ENSG00000173621	LRFN4	leucine rich repeat and fibronectin type III domain containing 4 [Source:HGNC Symbol;Acc:HGNC:28456]	0.535737	1.44968	0.0319837	protein_coding
ENSG00000143801	PSEN2	presenilin 2 [Source:HGNC Symbol;Acc:HGNC:9509]	0.535183	1.44913	0.0174855	protein_coding
ENSG00000196154	S100A4	S100 calcium binding protein A4 [Source:HGNC Symbol;Acc:HGNC:10494]	0.532495	1.44643	0.00890298	protein_coding
ENSG00000124641	MED20	mediator complex subunit 20 [Source:HGNC Symbol;Acc:HGNC:16840]	0.531584	1.44552	0.00266498	protein_coding
ENSG00000064012	CASP8	caspase 8 [Source:HGNC Symbol;Acc:HGNC:1509]	0.530875	1.44481	0.0280223	protein_coding
ENSG00000204946	ZNF783	zinc finger family member 783 [Source:HGNC Symbol;Acc:HGNC:27222]	0.52843	1.44236	0.0446111	protein_coding
ENSG00000152443	ZNF776	zinc finger protein 776 [Source:HGNC Symbol;Acc:HGNC:26765]	0.527394	1.44132	0.00734882	protein_coding
ENSG00000109220	CHIC2	cysteine rich hydrophobic domain 2 [Source:HGNC Symbol;Acc:HGNC:1935]	0.525978	1.43991	0.0172041	protein_coding
ENSG00000198131	ZNF544	zinc finger protein 544 [Source:HGNC Symbol;Acc:HGNC:16759]	0.52458	1.43851	0.0338124	protein_coding
ENSG00000100413	POLR3H	RNA polymerase III subunit H [Source:HGNC Symbol;Acc:HGNC:30349]	0.524033	1.43797	0.0314518	protein_coding
ENSG00000110987	BCL7A	BAF chromatin remodeling complex subunit BCL7A [Source:HGNC Symbol;Acc:HGNC:1004]	0.523405	1.43734	0.00140425	protein_coding
ENSG00000198208	RPS6KL1	ribosomal protein S6 kinase like 1 [Source:HGNC Symbol;Acc:HGNC:20222]	0.522448	1.43639	0.0139885	protein_coding
ENSG00000100911	PSME2	proteasome activator subunit 2 [Source:HGNC Symbol;Acc:HGNC:9569]	0.521551	1.4355	0.00220666	protein_coding
ENSG00000137040	RANBP6	RAN binding protein 6 [Source:HGNC Symbol;Acc:HGNC:9851]	0.520439	1.43439	0.00530052	protein_coding
ENSG00000182810	DDX28	DEAD-box helicase 28 [Source:HGNC Symbol;Acc:HGNC:17330]	0.519961	1.43392	0.025998	protein_coding
ENSG00000160710	ADAR	adenosine deaminase RNA specific [Source:HGNC Symbol;Acc:HGNC:225]	0.518668	1.43263	0.00169043	protein_coding
ENSG00000198074	AKR1B10	aldo-keto reductase family 1 member B10 [Source:HGNC Symbol;Acc:HGNC:382]	0.517987	1.43196	0.00689762	protein_coding
ENSG00000103047	TANGO6	transport and golgi organization 6 homolog [Source:HGNC Symbol;Acc:HGNC:25749]	0.517964	1.43193	0.00329367	protein_coding
ENSG00000168621	GDNF	glial cell derived neurotrophic factor [Source:HGNC Symbol;Acc:HGNC:4232]	0.517018	1.43099	0.0133069	protein_coding
ENSG00000010072	SPRTN	SprT-like N-terminal domain [Source:HGNC Symbol;Acc:HGNC:25356]	0.516449	1.43043	0.0322697	protein_coding
ENSG00000131467	PSME3	proteasome activator subunit 3 [Source:HGNC Symbol;Acc:HGNC:9570]	0.515627	1.42962	0.00104247	protein_coding
ENSG00000139372	TDG	thymine DNA glycosylase [Source:HGNC Symbol;Acc:HGNC:11700]	0.515375	1.42937	0.00121845	protein_coding
ENSG00000176396	EID2	EP300 interacting inhibitor of differentiation 2 [Source:HGNC Symbol;Acc:HGNC:28292]	0.515265	1.42926	0.0192665	protein_coding
ENSG00000197045	GMFB	glia maturation factor beta [Source:HGNC Symbol;Acc:HGNC:4373]	0.515223	1.42921	0.000419096	protein_coding
ENSG00000115946	PNO1	partner of NOB1 homolog [Source:HGNC Symbol;Acc:HGNC:32790]	0.515127	1.42912	0.00329918	protein_coding
ENSG00000169136	ATF5	activating transcription factor 5 [Source:HGNC Symbol;Acc:HGNC:790]	0.51388	1.42789	0.017392	protein_coding
ENSG00000120549	KIAA1217	KIAA1217 [Source:HGNC Symbol;Acc:HGNC:25428]	0.512782	1.4268	5.23606e-05	protein_coding
ENSG00000037241	RPL26L1	ribosomal protein L26 like 1 [Source:HGNC Symbol;Acc:HGNC:17050]	0.512001	1.42603	0.025049	protein_coding
ENSG00000185947	ZNF267	zinc finger protein 267 [Source:HGNC Symbol;Acc:HGNC:13060]	0.511931	1.42596	0.000798246	protein_coding
ENSG00000164338	UTP15	UTP15 small subunit processome component [Source:HGNC Symbol;Acc:HGNC:25758]	0.507633	1.42172	0.000645697	protein_coding
ENSG00000148965	SAA4	serum amyloid A4, constitutive [Source:HGNC Symbol;Acc:HGNC:10516]	0.507625	1.42171	0.0188042	protein_coding
ENSG00000167862	MRPL58	mitochondrial ribosomal protein L58 [Source:HGNC Symbol;Acc:HGNC:5359]	0.506832	1.42093	0.0104531	protein_coding
ENSG00000180917	CMTR2	cap methyltransferase 2 [Source:HGNC Symbol;Acc:HGNC:25635]	0.505487	1.4196	0.0134821	protein_coding
ENSG00000089818	NECAP1	NECAP endocytosis associated 1 [Source:HGNC Symbol;Acc:HGNC:24539]	0.505313	1.41943	0.000204355	protein_coding
ENSG00000146112	PPP1R18	protein phosphatase 1 regulatory subunit 18 [Source:HGNC Symbol;Acc:HGNC:29413]	0.504454	1.41859	0.0051034	protein_coding
ENSG00000171793	CTPS1	CTP synthase 1 [Source:HGNC Symbol;Acc:HGNC:2519]	0.504427	1.41856	0.0390144	protein_coding
ENSG00000183765	CHEK2	checkpoint kinase 2 [Source:HGNC Symbol;Acc:HGNC:16627]	0.504004	1.41814	0.0336036	protein_coding
ENSG00000056050	HPF1	histone PARylation factor 1 [Source:HGNC Symbol;Acc:HGNC:26051]	0.503117	1.41727	0.0499006	protein_coding
ENSG00000132467	UTP3	UTP3 small subunit processome component [Source:HGNC Symbol;Acc:HGNC:24477]	0.503071	1.41723	0.00583133	protein_coding
ENSG00000165806	CASP7	caspase 7 [Source:HGNC Symbol;Acc:HGNC:1508]	0.502567	1.41673	0.000114274	protein_coding
ENSG00000160712	IL6R	interleukin 6 receptor [Source:HGNC Symbol;Acc:HGNC:6019]	0.501949	1.41613	0.0111393	protein_coding
ENSG00000124151	NCOA3	nuclear receptor coactivator 3 [Source:HGNC Symbol;Acc:HGNC:7670]	0.501915	1.41609	4.16871e-05	protein_coding
ENSG00000164171	ITGA2	integrin subunit alpha 2 [Source:HGNC Symbol;Acc:HGNC:6137]	0.501541	1.41573	0.00306017	protein_coding

## Sheet: Table S3
Table S3. Protein-coding genes downregulated in HepG2 cells infected with L. monocytogenes EGDe for 72h, relative to non-infected HepG2 cells (adj. p-value <0.05; log2 fold change <-0.5)
Geneid	Gene name	Gene description	log2FC	FC	adj pValue	Gene type
ENSG00000140481	CCDC33	coiled-coil domain containing 33 [Source:HGNC Symbol;Acc:HGNC:26552]	-4.38718	-20.9253	0.0364276	protein_coding
ENSG00000135472	FAIM2	Fas apoptotic inhibitory molecule 2 [Source:HGNC Symbol;Acc:HGNC:17067]	-2.59377	-6.03676	0.0404549	protein_coding
ENSG00000152495	CAMK4	calcium/calmodulin dependent protein kinase IV [Source:HGNC Symbol;Acc:HGNC:1464]	-2.45099	-5.46793	0.0378075	protein_coding
ENSG00000237412	PRSS56	serine protease 56 [Source:HGNC Symbol;Acc:HGNC:39433]	-2.18486	-4.54682	0.0250944	protein_coding
ENSG00000284779	AC132217.2	novel protein	-2.07323	-4.20827	0.0139861	protein_coding
ENSG00000181577	C6orf223	chromosome 6 open reading frame 223 [Source:HGNC Symbol;Acc:HGNC:28692]	-1.89002	-3.70641	3.11894e-09	protein_coding
ENSG00000123560	PLP1	proteolipid protein 1 [Source:HGNC Symbol;Acc:HGNC:9086]	-1.87501	-3.66805	0.0293665	protein_coding
ENSG00000130595	TNNT3	troponin T3, fast skeletal type [Source:HGNC Symbol;Acc:HGNC:11950]	-1.82236	-3.53659	0.00223492	protein_coding
ENSG00000100078	PLA2G3	phospholipase A2 group III [Source:HGNC Symbol;Acc:HGNC:17934]	-1.74152	-3.34387	2.99196e-07	protein_coding
ENSG00000103522	IL21R	interleukin 21 receptor [Source:HGNC Symbol;Acc:HGNC:6006]	-1.71098	-3.27384	7.76955e-10	protein_coding
ENSG00000204882	GPR20	G protein-coupled receptor 20 [Source:HGNC Symbol;Acc:HGNC:4475]	-1.70504	-3.26038	0.022123	protein_coding
ENSG00000187642	PERM1	PPARGC1 and ESRR induced regulator, muscle 1 [Source:HGNC Symbol;Acc:HGNC:28208]	-1.59642	-3.02391	0.000217486	protein_coding
ENSG00000146233	CYP39A1	cytochrome P450 family 39 subfamily A member 1 [Source:HGNC Symbol;Acc:HGNC:17449]	-1.5884	-3.00716	0.037301	protein_coding
ENSG00000106541	AGR2	anterior gradient 2, protein disulphide isomerase family member [Source:HGNC Symbol;Acc:HGNC:328]	-1.58834	-3.00703	0.00121479	protein_coding
ENSG00000131055	COX4I2	cytochrome c oxidase subunit 4I2 [Source:HGNC Symbol;Acc:HGNC:16232]	-1.5654	-2.9596	0.00372847	protein_coding
ENSG00000108821	COL1A1	collagen type I alpha 1 chain [Source:HGNC Symbol;Acc:HGNC:2197]	-1.55557	-2.9395	0.00206225	protein_coding
ENSG00000130173	ANGPTL8	angiopoietin like 8 [Source:HGNC Symbol;Acc:HGNC:24933]	-1.54259	-2.91317	0.000453699	protein_coding
ENSG00000109107	ALDOC	aldolase, fructose-bisphosphate C [Source:HGNC Symbol;Acc:HGNC:418]	-1.42721	-2.68926	3.43425e-13	protein_coding
ENSG00000205978	NYNRIN	NYN domain and retroviral integrase containing [Source:HGNC Symbol;Acc:HGNC:20165]	-1.42223	-2.68	2.01526e-06	protein_coding
ENSG00000137868	STRA6	stimulated by retinoic acid 6 [Source:HGNC Symbol;Acc:HGNC:30650]	-1.40287	-2.64428	0.0098866	protein_coding
ENSG00000119938	PPP1R3C	protein phosphatase 1 regulatory subunit 3C [Source:HGNC Symbol;Acc:HGNC:9293]	-1.40053	-2.63999	5.73508e-09	protein_coding
ENSG00000127743	IL17B	interleukin 17B [Source:HGNC Symbol;Acc:HGNC:5982]	-1.38292	-2.60796	6.88133e-07	protein_coding
ENSG00000149596	JPH2	junctophilin 2 [Source:HGNC Symbol;Acc:HGNC:14202]	-1.35868	-2.56451	0.0002528	protein_coding
ENSG00000039537	C6	complement C6 [Source:HGNC Symbol;Acc:HGNC:1339]	-1.34146	-2.53408	0.0208585	protein_coding
ENSG00000162512	SDC3	syndecan 3 [Source:HGNC Symbol;Acc:HGNC:10660]	-1.25779	-2.39129	0.0472708	protein_coding
ENSG00000124440	HIF3A	hypoxia inducible factor 3 subunit alpha [Source:HGNC Symbol;Acc:HGNC:15825]	-1.2426	-2.36625	0.00343738	protein_coding
ENSG00000166033	HTRA1	HtrA serine peptidase 1 [Source:HGNC Symbol;Acc:HGNC:9476]	-1.22386	-2.33571	0.00183738	protein_coding
ENSG00000162723	SLAMF9	SLAM family member 9 [Source:HGNC Symbol;Acc:HGNC:18430]	-1.22284	-2.33405	0.00172208	protein_coding
ENSG00000130720	FIBCD1	fibrinogen C domain containing 1 [Source:HGNC Symbol;Acc:HGNC:25922]	-1.21628	-2.32346	4.18488e-06	protein_coding
ENSG00000117983	MUC5B	mucin 5B, oligomeric mucus/gel-forming [Source:HGNC Symbol;Acc:HGNC:7516]	-1.20982	-2.31308	0.0248228	protein_coding
ENSG00000182492	BGN	biglycan [Source:HGNC Symbol;Acc:HGNC:1044]	-1.18303	-2.27054	6.13617e-07	protein_coding
ENSG00000167800	TBX10	T-box transcription factor 10 [Source:HGNC Symbol;Acc:HGNC:11593]	-1.18294	-2.2704	0.0173865	protein_coding
ENSG00000185100	ADSSL1	adenylosuccinate synthase like 1 [Source:HGNC Symbol;Acc:HGNC:20093]	-1.17566	-2.25896	3.46037e-09	protein_coding
ENSG00000052344	PRSS8	serine protease 8 [Source:HGNC Symbol;Acc:HGNC:9491]	-1.17441	-2.25701	1.08677e-07	protein_coding
ENSG00000237330	RNF223	ring finger protein 223 [Source:HGNC Symbol;Acc:HGNC:40020]	-1.16699	-2.24543	0.0470274	protein_coding
ENSG00000140057	AK7	adenylate kinase 7 [Source:HGNC Symbol;Acc:HGNC:20091]	-1.16673	-2.24503	0.000929895	protein_coding
ENSG00000168453	HR	HR lysine demethylase and nuclear receptor corepressor [Source:HGNC Symbol;Acc:HGNC:5172]	-1.16614	-2.24411	5.59562e-11	protein_coding
ENSG00000050555	LAMC3	laminin subunit gamma 3 [Source:HGNC Symbol;Acc:HGNC:6494]	-1.16506	-2.24242	5.32246e-07	protein_coding
ENSG00000115318	LOXL3	lysyl oxidase like 3 [Source:HGNC Symbol;Acc:HGNC:13869]	-1.16425	-2.24117	1.9488e-10	protein_coding
ENSG00000112972	HMGCS1	3-hydroxy-3-methylglutaryl-CoA synthase 1 [Source:HGNC Symbol;Acc:HGNC:5007]	-1.16401	-2.2408	2.94051e-13	protein_coding
ENSG00000136010	ALDH1L2	aldehyde dehydrogenase 1 family member L2 [Source:HGNC Symbol;Acc:HGNC:26777]	-1.16277	-2.23886	0.00291478	protein_coding
ENSG00000283787	PRR33	proline rich 33 [Source:HGNC Symbol;Acc:HGNC:35118]	-1.15608	-2.22851	0.0292932	protein_coding
ENSG00000166589	CDH16	cadherin 16 [Source:HGNC Symbol;Acc:HGNC:1755]	-1.15488	-2.22666	1.11319e-09	protein_coding
ENSG00000168209	DDIT4	DNA damage inducible transcript 4 [Source:HGNC Symbol;Acc:HGNC:24944]	-1.14324	-2.20876	4.63971e-08	protein_coding
ENSG00000099194	SCD	stearoyl-CoA desaturase [Source:HGNC Symbol;Acc:HGNC:10571]	-1.13995	-2.20373	1.33119e-08	protein_coding
ENSG00000123999	INHA	inhibin subunit alpha [Source:HGNC Symbol;Acc:HGNC:6065]	-1.13815	-2.20099	1.86636e-07	protein_coding
ENSG00000179776	CDH5	cadherin 5 [Source:HGNC Symbol;Acc:HGNC:1764]	-1.13356	-2.194	3.13486e-05	protein_coding
ENSG00000131069	ACSS2	acyl-CoA synthetase short chain family member 2 [Source:HGNC Symbol;Acc:HGNC:15814]	-1.13265	-2.19261	1.00843e-07	protein_coding
ENSG00000113161	HMGCR	3-hydroxy-3-methylglutaryl-CoA reductase [Source:HGNC Symbol;Acc:HGNC:5006]	-1.12939	-2.18766	3.29397e-09	protein_coding
ENSG00000270800	RPS10-NUDT3	RPS10-NUDT3 readthrough [Source:HGNC Symbol;Acc:HGNC:49181]	-1.11239	-2.16204	0.0401872	protein_coding
ENSG00000110244	APOA4	apolipoprotein A4 [Source:HGNC Symbol;Acc:HGNC:602]	-1.09933	-2.14256	0.000155381	protein_coding
ENSG00000105370	LIM2	lens intrinsic membrane protein 2 [Source:HGNC Symbol;Acc:HGNC:6610]	-1.09882	-2.14179	0.000796453	protein_coding
ENSG00000167508	MVD	mevalonate diphosphate decarboxylase [Source:HGNC Symbol;Acc:HGNC:7529]	-1.08042	-2.11465	1.74392e-07	protein_coding
ENSG00000156453	PCDH1	protocadherin 1 [Source:HGNC Symbol;Acc:HGNC:8655]	-1.07961	-2.11346	1.3752e-06	protein_coding
ENSG00000143627	PKLR	pyruvate kinase L/R [Source:HGNC Symbol;Acc:HGNC:9020]	-1.07508	-2.10684	3.74879e-07	protein_coding
ENSG00000169583	CLIC3	chloride intracellular channel 3 [Source:HGNC Symbol;Acc:HGNC:2064]	-1.06575	-2.09326	0.000101259	protein_coding
ENSG00000120437	ACAT2	acetyl-CoA acetyltransferase 2 [Source:HGNC Symbol;Acc:HGNC:94]	-1.06241	-2.08842	2.15925e-12	protein_coding
ENSG00000156222	SLC28A1	solute carrier family 28 member 1 [Source:HGNC Symbol;Acc:HGNC:11001]	-1.06169	-2.08737	3.75755e-05	protein_coding
ENSG00000105668	UPK1A	uroplakin 1A [Source:HGNC Symbol;Acc:HGNC:12577]	-1.05447	-2.07695	0.00557533	protein_coding
ENSG00000092096	SLC22A17	solute carrier family 22 member 17 [Source:HGNC Symbol;Acc:HGNC:23095]	-1.05194	-2.07331	0.00159306	protein_coding
ENSG00000146005	PSD2	pleckstrin and Sec7 domain containing 2 [Source:HGNC Symbol;Acc:HGNC:19092]	-1.05041	-2.07111	0.0385314	protein_coding
ENSG00000169710	FASN	fatty acid synthase [Source:HGNC Symbol;Acc:HGNC:3594]	-1.04253	-2.05983	1.08169e-08	protein_coding
ENSG00000143847	PPFIA4	PTPRF interacting protein alpha 4 [Source:HGNC Symbol;Acc:HGNC:9248]	-1.03264	-2.04576	0.00159474	protein_coding
ENSG00000121270	ABCC11	ATP binding cassette subfamily C member 11 [Source:HGNC Symbol;Acc:HGNC:14639]	-1.03026	-2.0424	0.0228048	protein_coding
ENSG00000134824	FADS2	fatty acid desaturase 2 [Source:HGNC Symbol;Acc:HGNC:3575]	-1.02963	-2.04151	1.96988e-08	protein_coding
ENSG00000079459	FDFT1	farnesyl-diphosphate farnesyltransferase 1 [Source:HGNC Symbol;Acc:HGNC:3629]	-1.02805	-2.03927	1.10677e-08	protein_coding
ENSG00000183134	PTGDR2	prostaglandin D2 receptor 2 [Source:HGNC Symbol;Acc:HGNC:4502]	-1.0252	-2.03524	0.00265602	protein_coding
ENSG00000172893	DHCR7	7-dehydrocholesterol reductase [Source:HGNC Symbol;Acc:HGNC:2860]	-1.02217	-2.03097	8.31021e-08	protein_coding
ENSG00000052802	MSMO1	methylsterol monooxygenase 1 [Source:HGNC Symbol;Acc:HGNC:10545]	-1.02092	-2.02921	9.74272e-10	protein_coding
ENSG00000182162	P2RY8	P2Y receptor family member 8 [Source:HGNC Symbol;Acc:HGNC:15524]	-1.02006	-2.028	5.58985e-06	protein_coding
ENSG00000080293	SCTR	secretin receptor [Source:HGNC Symbol;Acc:HGNC:10608]	-1.0037	-2.00514	0.00181169	protein_coding
ENSG00000089041	P2RX7	purinergic receptor P2X 7 [Source:HGNC Symbol;Acc:HGNC:8537]	-0.997296	-1.99626	0.0174555	protein_coding
ENSG00000142549	IGLON5	IgLON family member 5 [Source:HGNC Symbol;Acc:HGNC:34550]	-0.996863	-1.99566	0.000361835	protein_coding
ENSG00000173930	SLCO4C1	solute carrier organic anion transporter family member 4C1 [Source:HGNC Symbol;Acc:HGNC:23612]	-0.99148	-1.98822	0.00116408	protein_coding
ENSG00000183196	CHST6	carbohydrate sulfotransferase 6 [Source:HGNC Symbol;Acc:HGNC:6938]	-0.991245	-1.9879	0.00194325	protein_coding
ENSG00000130822	PNCK	pregnancy up-regulated nonubiquitous CaM kinase [Source:HGNC Symbol;Acc:HGNC:13415]	-0.990704	-1.98715	9.90877e-06	protein_coding
ENSG00000137699	TRIM29	tripartite motif containing 29 [Source:HGNC Symbol;Acc:HGNC:17274]	-0.98902	-1.98484	0.0390758	protein_coding
ENSG00000100344	PNPLA3	patatin like phospholipase domain containing 3 [Source:HGNC Symbol;Acc:HGNC:18590]	-0.987095	-1.98219	1.53991e-08	protein_coding
ENSG00000114268	PFKFB4	6-phosphofructo-2-kinase/fructose-2,6-biphosphatase 4 [Source:HGNC Symbol;Acc:HGNC:8875]	-0.985407	-1.97987	1.03066e-05	protein_coding
ENSG00000153446	C16orf89	chromosome 16 open reading frame 89 [Source:HGNC Symbol;Acc:HGNC:28687]	-0.970764	-1.95988	0.0398543	protein_coding
ENSG00000158352	SHROOM4	shroom family member 4 [Source:HGNC Symbol;Acc:HGNC:29215]	-0.969682	-1.95841	0.042368	protein_coding
ENSG00000137078	SIT1	signaling threshold regulating transmembrane adaptor 1 [Source:HGNC Symbol;Acc:HGNC:17710]	-0.968461	-1.95675	0.000665072	protein_coding
ENSG00000171766	GATM	glycine amidinotransferase [Source:HGNC Symbol;Acc:HGNC:4175]	-0.967277	-1.95515	0.0184905	protein_coding
ENSG00000181458	TMEM45A	transmembrane protein 45A [Source:HGNC Symbol;Acc:HGNC:25480]	-0.966087	-1.95353	0.000595803	protein_coding
ENSG00000244187	TMEM141	transmembrane protein 141 [Source:HGNC Symbol;Acc:HGNC:28211]	-0.965702	-1.95301	5.4621e-08	protein_coding
ENSG00000130592	LSP1	lymphocyte specific protein 1 [Source:HGNC Symbol;Acc:HGNC:6707]	-0.965333	-1.95251	7.42561e-07	protein_coding
ENSG00000087237	CETP	cholesteryl ester transfer protein [Source:HGNC Symbol;Acc:HGNC:1869]	-0.964826	-1.95183	2.02752e-07	protein_coding
ENSG00000187210	GCNT1	glucosaminyl (N-acetyl) transferase 1 [Source:HGNC Symbol;Acc:HGNC:4203]	-0.962798	-1.94909	1.30476e-08	protein_coding
ENSG00000167207	NOD2	nucleotide binding oligomerization domain containing 2 [Source:HGNC Symbol;Acc:HGNC:5331]	-0.959776	-1.94501	0.00617947	protein_coding
ENSG00000114841	DNAH1	dynein axonemal heavy chain 1 [Source:HGNC Symbol;Acc:HGNC:2940]	-0.955415	-1.93914	0.00959579	protein_coding
ENSG00000112818	MEP1A	meprin A subunit alpha [Source:HGNC Symbol;Acc:HGNC:7015]	-0.953695	-1.93683	0.0253763	protein_coding
ENSG00000196220	SRGAP3	SLIT-ROBO Rho GTPase activating protein 3 [Source:HGNC Symbol;Acc:HGNC:19744]	-0.951016	-1.93323	0.0237004	protein_coding
ENSG00000167895	TMC8	transmembrane channel like 8 [Source:HGNC Symbol;Acc:HGNC:20474]	-0.950488	-1.93253	3.85679e-06	protein_coding
ENSG00000132196	HSD17B7	hydroxysteroid 17-beta dehydrogenase 7 [Source:HGNC Symbol;Acc:HGNC:5215]	-0.9492	-1.9308	2.6466e-05	protein_coding
ENSG00000100311	PDGFB	platelet derived growth factor subunit B [Source:HGNC Symbol;Acc:HGNC:8800]	-0.948354	-1.92967	3.13486e-05	protein_coding
ENSG00000119227	PIGZ	phosphatidylinositol glycan anchor biosynthesis class Z [Source:HGNC Symbol;Acc:HGNC:30596]	-0.946214	-1.92681	8.1734e-10	protein_coding
ENSG00000167614	TTYH1	tweety family member 1 [Source:HGNC Symbol;Acc:HGNC:13476]	-0.945356	-1.92566	5.4621e-08	protein_coding
ENSG00000001630	CYP51A1	cytochrome P450 family 51 subfamily A member 1 [Source:HGNC Symbol;Acc:HGNC:2649]	-0.939543	-1.91792	0.000172902	protein_coding
ENSG00000040608	RTN4R	reticulon 4 receptor [Source:HGNC Symbol;Acc:HGNC:18601]	-0.936235	-1.91353	0.000423069	protein_coding
ENSG00000187288	CIDEC	cell death inducing DFFA like effector c [Source:HGNC Symbol;Acc:HGNC:24229]	-0.93399	-1.91055	0.000796075	protein_coding
ENSG00000283930	AL117339.5	novel transcript	-0.933858	-1.91038	0.00380782	protein_coding
ENSG00000172572	PDE3A	phosphodiesterase 3A [Source:HGNC Symbol;Acc:HGNC:8778]	-0.930422	-1.90583	0.0486108	protein_coding
ENSG00000100116	GCAT	glycine C-acetyltransferase [Source:HGNC Symbol;Acc:HGNC:4188]	-0.92175	-1.89441	3.9469e-05	protein_coding
ENSG00000149043	SYT8	synaptotagmin 8 [Source:HGNC Symbol;Acc:HGNC:19264]	-0.915623	-1.88638	0.0102465	protein_coding
ENSG00000120913	PDLIM2	PDZ and LIM domain 2 [Source:HGNC Symbol;Acc:HGNC:13992]	-0.911377	-1.88084	5.94502e-06	protein_coding
ENSG00000059804	SLC2A3	solute carrier family 2 member 3 [Source:HGNC Symbol;Acc:HGNC:11007]	-0.908326	-1.87687	8.51984e-11	protein_coding
ENSG00000113140	SPARC	secreted protein acidic and cysteine rich [Source:HGNC Symbol;Acc:HGNC:11219]	-0.906966	-1.8751	7.33279e-09	protein_coding
ENSG00000102144	PGK1	phosphoglycerate kinase 1 [Source:HGNC Symbol;Acc:HGNC:8896]	-0.906609	-1.87463	2.44404e-07	protein_coding
ENSG00000167780	SOAT2	sterol O-acyltransferase 2 [Source:HGNC Symbol;Acc:HGNC:11178]	-0.904511	-1.87191	3.85612e-07	protein_coding
ENSG00000119681	LTBP2	latent transforming growth factor beta binding protein 2 [Source:HGNC Symbol;Acc:HGNC:6715]	-0.900601	-1.86684	0.000200045	protein_coding
ENSG00000160752	FDPS	farnesyl diphosphate synthase [Source:HGNC Symbol;Acc:HGNC:3631]	-0.900301	-1.86646	6.48329e-07	protein_coding
ENSG00000074181	NOTCH3	notch receptor 3 [Source:HGNC Symbol;Acc:HGNC:7883]	-0.899837	-1.86585	0.0024765	protein_coding
ENSG00000100968	NFATC4	nuclear factor of activated T cells 4 [Source:HGNC Symbol;Acc:HGNC:7778]	-0.896166	-1.86111	0.029758	protein_coding
ENSG00000111640	GAPDH	glyceraldehyde-3-phosphate dehydrogenase [Source:HGNC Symbol;Acc:HGNC:4141]	-0.894456	-1.85891	3.32536e-05	protein_coding
ENSG00000104549	SQLE	squalene epoxidase [Source:HGNC Symbol;Acc:HGNC:11279]	-0.890279	-1.85353	1.6164e-06	protein_coding
ENSG00000160285	LSS	lanosterol synthase [Source:HGNC Symbol;Acc:HGNC:6708]	-0.888832	-1.85168	1.34995e-06	protein_coding
ENSG00000214491	SEC14L6	SEC14 like lipid binding 6 [Source:HGNC Symbol;Acc:HGNC:40047]	-0.888263	-1.85095	0.000198298	protein_coding
ENSG00000173262	SLC2A14	solute carrier family 2 member 14 [Source:HGNC Symbol;Acc:HGNC:18301]	-0.885795	-1.84778	4.84001e-05	protein_coding
ENSG00000061656	SPAG4	sperm associated antigen 4 [Source:HGNC Symbol;Acc:HGNC:11214]	-0.884981	-1.84674	1.39904e-09	protein_coding
ENSG00000072163	LIMS2	LIM zinc finger domain containing 2 [Source:HGNC Symbol;Acc:HGNC:16084]	-0.884016	-1.84551	0.0279373	protein_coding
ENSG00000184454	NCMAP	non-compact myelin associated protein [Source:HGNC Symbol;Acc:HGNC:29332]	-0.883102	-1.84434	0.000473691	protein_coding
ENSG00000128242	GAL3ST1	galactose-3-O-sulfotransferase 1 [Source:HGNC Symbol;Acc:HGNC:24240]	-0.881951	-1.84287	7.00904e-07	protein_coding
ENSG00000167104	BPIFB6	BPI fold containing family B member 6 [Source:HGNC Symbol;Acc:HGNC:16504]	-0.877572	-1.83728	0.00848993	protein_coding
ENSG00000139540	SLC39A5	solute carrier family 39 member 5 [Source:HGNC Symbol;Acc:HGNC:20502]	-0.876673	-1.83614	2.05273e-08	protein_coding
ENSG00000109084	TMEM97	transmembrane protein 97 [Source:HGNC Symbol;Acc:HGNC:28106]	-0.875105	-1.83414	2.10183e-11	protein_coding
ENSG00000130812	ANGPTL6	angiopoietin like 6 [Source:HGNC Symbol;Acc:HGNC:23140]	-0.873577	-1.8322	0.018665	protein_coding
ENSG00000102854	MSLN	mesothelin [Source:HGNC Symbol;Acc:HGNC:7371]	-0.872827	-1.83125	0.000229627	protein_coding
ENSG00000129354	AP1M2	adaptor related protein complex 1 subunit mu 2 [Source:HGNC Symbol;Acc:HGNC:558]	-0.870121	-1.82782	4.92341e-05	protein_coding
ENSG00000219438	TAFA5	TAFA chemokine like family member 5 [Source:HGNC Symbol;Acc:HGNC:21592]	-0.869862	-1.82749	0.000110051	protein_coding
ENSG00000142611	PRDM16	PR/SET domain 16 [Source:HGNC Symbol;Acc:HGNC:14000]	-0.868695	-1.82601	0.0058721	protein_coding
ENSG00000184985	SORCS2	sortilin related VPS10 domain containing receptor 2 [Source:HGNC Symbol;Acc:HGNC:16698]	-0.866806	-1.82362	0.00789021	protein_coding
ENSG00000177181	RIMKLA	ribosomal modification protein rimK like family member A [Source:HGNC Symbol;Acc:HGNC:28725]	-0.865699	-1.82222	2.97391e-05	protein_coding
ENSG00000067064	IDI1	isopentenyl-diphosphate delta isomerase 1 [Source:HGNC Symbol;Acc:HGNC:5387]	-0.865278	-1.82169	2.31489e-07	protein_coding
ENSG00000112936	C7	complement C7 [Source:HGNC Symbol;Acc:HGNC:1346]	-0.860505	-1.81567	0.0276512	protein_coding
ENSG00000101443	WFDC2	WAP four-disulfide core domain 2 [Source:HGNC Symbol;Acc:HGNC:15939]	-0.857469	-1.81186	0.0435137	protein_coding
ENSG00000186115	CYP4F2	cytochrome P450 family 4 subfamily F member 2 [Source:HGNC Symbol;Acc:HGNC:2645]	-0.857157	-1.81147	0.0171198	protein_coding
ENSG00000100316	RPL3	ribosomal protein L3 [Source:HGNC Symbol;Acc:HGNC:10332]	-0.855538	-1.80943	0.000198297	protein_coding
ENSG00000253506	NACA2	nascent polypeptide associated complex subunit alpha 2 [Source:HGNC Symbol;Acc:HGNC:23290]	-0.855055	-1.80883	0.0232901	protein_coding
ENSG00000145882	PCYOX1L	prenylcysteine oxidase 1 like [Source:HGNC Symbol;Acc:HGNC:28477]	-0.852463	-1.80558	1.13654e-05	protein_coding
ENSG00000256235	SMIM3	small integral membrane protein 3 [Source:HGNC Symbol;Acc:HGNC:30248]	-0.850408	-1.80301	9.90877e-06	protein_coding
ENSG00000107159	CA9	carbonic anhydrase 9 [Source:HGNC Symbol;Acc:HGNC:1383]	-0.849375	-1.80172	2.32656e-11	protein_coding
ENSG00000164406	LEAP2	liver enriched antimicrobial peptide 2 [Source:HGNC Symbol;Acc:HGNC:29571]	-0.849087	-1.80136	6.84373e-13	protein_coding
ENSG00000109929	SC5D	sterol-C5-desaturase [Source:HGNC Symbol;Acc:HGNC:10547]	-0.84827	-1.80034	5.38386e-06	protein_coding
ENSG00000160180	TFF3	trefoil factor 3 [Source:HGNC Symbol;Acc:HGNC:11757]	-0.848121	-1.80016	6.99373e-05	protein_coding
ENSG00000100399	CHADL	chondroadherin like [Source:HGNC Symbol;Acc:HGNC:25165]	-0.847474	-1.79935	0.000131994	protein_coding
ENSG00000213213	CCDC183	coiled-coil domain containing 183 [Source:HGNC Symbol;Acc:HGNC:28236]	-0.845989	-1.7975	7.30578e-05	protein_coding
ENSG00000170482	SLC23A1	solute carrier family 23 member 1 [Source:HGNC Symbol;Acc:HGNC:10974]	-0.845346	-1.7967	0.0166764	protein_coding
ENSG00000105290	APLP1	amyloid beta precursor like protein 1 [Source:HGNC Symbol;Acc:HGNC:597]	-0.844805	-1.79602	4.43436e-05	protein_coding
ENSG00000106333	PCOLCE	procollagen C-endopeptidase enhancer [Source:HGNC Symbol;Acc:HGNC:8738]	-0.841718	-1.79218	4.27787e-07	protein_coding
ENSG00000105419	MEIS3	Meis homeobox 3 [Source:HGNC Symbol;Acc:HGNC:29537]	-0.838608	-1.78832	0.00443495	protein_coding
ENSG00000174498	IGDCC3	immunoglobulin superfamily DCC subclass member 3 [Source:HGNC Symbol;Acc:HGNC:9700]	-0.838029	-1.78761	3.52154e-09	protein_coding
ENSG00000134013	LOXL2	lysyl oxidase like 2 [Source:HGNC Symbol;Acc:HGNC:6666]	-0.835809	-1.78486	1.45423e-08	protein_coding
ENSG00000015413	DPEP1	dipeptidase 1 [Source:HGNC Symbol;Acc:HGNC:3002]	-0.835263	-1.78418	9.86965e-06	protein_coding
ENSG00000170275	CRTAP	cartilage associated protein [Source:HGNC Symbol;Acc:HGNC:2379]	-0.834709	-1.7835	1.86636e-07	protein_coding
ENSG00000101197	BIRC7	baculoviral IAP repeat containing 7 [Source:HGNC Symbol;Acc:HGNC:13702]	-0.834253	-1.78293	0.0202207	protein_coding
ENSG00000164211	STARD4	StAR related lipid transfer domain containing 4 [Source:HGNC Symbol;Acc:HGNC:18058]	-0.834124	-1.78277	1.7182e-07	protein_coding
ENSG00000100060	MFNG	MFNG O-fucosylpeptide 3-beta-N-acetylglucosaminyltransferase [Source:HGNC Symbol;Acc:HGNC:7038]	-0.833263	-1.78171	6.48329e-07	protein_coding
ENSG00000182054	IDH2	isocitrate dehydrogenase (NADP(+)) 2, mitochondrial [Source:HGNC Symbol;Acc:HGNC:5383]	-0.831219	-1.77919	2.18623e-06	protein_coding
ENSG00000007255	TRAPPC6A	trafficking protein particle complex 6A [Source:HGNC Symbol;Acc:HGNC:23069]	-0.829119	-1.7766	6.89444e-06	protein_coding
ENSG00000124006	OBSL1	obscurin like 1 [Source:HGNC Symbol;Acc:HGNC:29092]	-0.824104	-1.77043	5.71472e-07	protein_coding
ENSG00000187045	TMPRSS6	transmembrane serine protease 6 [Source:HGNC Symbol;Acc:HGNC:16517]	-0.822985	-1.76906	1.59123e-05	protein_coding
ENSG00000144152	FBLN7	fibulin 7 [Source:HGNC Symbol;Acc:HGNC:26740]	-0.822398	-1.76834	0.000118973	protein_coding
ENSG00000186352	ANKRD37	ankyrin repeat domain 37 [Source:HGNC Symbol;Acc:HGNC:29593]	-0.821542	-1.76729	5.066e-05	protein_coding
ENSG00000071282	LMCD1	LIM and cysteine rich domains 1 [Source:HGNC Symbol;Acc:HGNC:6633]	-0.821004	-1.76664	4.35063e-05	protein_coding
ENSG00000133935	ERG28	ergosterol biosynthesis 28 homolog [Source:HGNC Symbol;Acc:HGNC:1187]	-0.81616	-1.76071	8.56651e-08	protein_coding
ENSG00000139428	MMAB	metabolism of cobalamin associated B [Source:HGNC Symbol;Acc:HGNC:19331]	-0.815038	-1.75934	1.25989e-07	protein_coding
ENSG00000167619	TMEM145	transmembrane protein 145 [Source:HGNC Symbol;Acc:HGNC:26912]	-0.813571	-1.75756	0.0313541	protein_coding
ENSG00000104368	PLAT	plasminogen activator, tissue type [Source:HGNC Symbol;Acc:HGNC:9051]	-0.811018	-1.75445	0.0226224	protein_coding
ENSG00000169100	SLC25A6	solute carrier family 25 member 6 [Source:HGNC Symbol;Acc:HGNC:10992]	-0.810435	-1.75374	2.83489e-06	protein_coding
ENSG00000010610	CD4	CD4 molecule [Source:HGNC Symbol;Acc:HGNC:1678]	-0.809505	-1.75261	0.0111141	protein_coding
ENSG00000177984	LCN15	lipocalin 15 [Source:HGNC Symbol;Acc:HGNC:33777]	-0.807233	-1.74985	7.27004e-09	protein_coding
ENSG00000187193	MT1X	metallothionein 1X [Source:HGNC Symbol;Acc:HGNC:7405]	-0.806259	-1.74867	0.00139714	protein_coding
ENSG00000147400	CETN2	centrin 2 [Source:HGNC Symbol;Acc:HGNC:1867]	-0.805945	-1.74829	4.99441e-06	protein_coding
ENSG00000159399	HK2	hexokinase 2 [Source:HGNC Symbol;Acc:HGNC:4923]	-0.804084	-1.74604	4.524e-05	protein_coding
ENSG00000171227	TMEM37	transmembrane protein 37 [Source:HGNC Symbol;Acc:HGNC:18216]	-0.801965	-1.74347	6.99259e-07	protein_coding
ENSG00000105220	GPI	glucose-6-phosphate isomerase [Source:HGNC Symbol;Acc:HGNC:4458]	-0.799199	-1.74013	1.28469e-05	protein_coding
ENSG00000157131	C8A	complement C8 alpha chain [Source:HGNC Symbol;Acc:HGNC:1352]	-0.79616	-1.73647	5.57105e-05	protein_coding
ENSG00000175567	UCP2	uncoupling protein 2 [Source:HGNC Symbol;Acc:HGNC:12518]	-0.795867	-1.73612	0.0124471	protein_coding
ENSG00000110245	APOC3	apolipoprotein C3 [Source:HGNC Symbol;Acc:HGNC:610]	-0.795149	-1.73526	7.05367e-06	protein_coding
ENSG00000005448	WDR54	WD repeat domain 54 [Source:HGNC Symbol;Acc:HGNC:25770]	-0.792731	-1.73235	0.000163344	protein_coding
ENSG00000197858	GPAA1	glycosylphosphatidylinositol anchor attachment 1 [Source:HGNC Symbol;Acc:HGNC:4446]	-0.789485	-1.72846	5.66064e-07	protein_coding
ENSG00000174669	SLC29A2	solute carrier family 29 member 2 [Source:HGNC Symbol;Acc:HGNC:11004]	-0.788274	-1.72701	0.0328803	protein_coding
ENSG00000092036	HAUS4	HAUS augmin like complex subunit 4 [Source:HGNC Symbol;Acc:HGNC:20163]	-0.78819	-1.72691	1.98227e-06	protein_coding
ENSG00000110921	MVK	mevalonate kinase [Source:HGNC Symbol;Acc:HGNC:7530]	-0.787321	-1.72587	5.82652e-06	protein_coding
ENSG00000160255	ITGB2	integrin subunit beta 2 [Source:HGNC Symbol;Acc:HGNC:6155]	-0.78659	-1.72499	3.35918e-06	protein_coding
ENSG00000127831	VIL1	villin 1 [Source:HGNC Symbol;Acc:HGNC:12690]	-0.78642	-1.72479	5.58143e-06	protein_coding
ENSG00000198796	ALPK2	alpha kinase 2 [Source:HGNC Symbol;Acc:HGNC:20565]	-0.785596	-1.7238	0.00186455	protein_coding
ENSG00000100665	SERPINA4	serpin family A member 4 [Source:HGNC Symbol;Acc:HGNC:8948]	-0.785539	-1.72374	3.50186e-05	protein_coding
ENSG00000184986	TMEM121	transmembrane protein 121 [Source:HGNC Symbol;Acc:HGNC:20511]	-0.784386	-1.72236	0.000194688	protein_coding
ENSG00000143320	CRABP2	cellular retinoic acid binding protein 2 [Source:HGNC Symbol;Acc:HGNC:2339]	-0.783956	-1.72185	0.0307871	protein_coding
ENSG00000129521	EGLN3	egl-9 family hypoxia inducible factor 3 [Source:HGNC Symbol;Acc:HGNC:14661]	-0.783325	-1.72109	0.00305526	protein_coding
ENSG00000183888	SRARP	steroid receptor associated and regulated protein [Source:HGNC Symbol;Acc:HGNC:28339]	-0.782491	-1.7201	2.38478e-06	protein_coding
ENSG00000134398	ERN2	endoplasmic reticulum to nucleus signaling 2 [Source:HGNC Symbol;Acc:HGNC:16942]	-0.78158	-1.71901	0.00521208	protein_coding
ENSG00000105696	TMEM59L	transmembrane protein 59 like [Source:HGNC Symbol;Acc:HGNC:13237]	-0.781138	-1.71849	5.39279e-10	protein_coding
ENSG00000103184	SEC14L5	SEC14 like lipid binding 5 [Source:HGNC Symbol;Acc:HGNC:29032]	-0.780743	-1.71802	0.00393851	protein_coding
ENSG00000107331	ABCA2	ATP binding cassette subfamily A member 2 [Source:HGNC Symbol;Acc:HGNC:32]	-0.780612	-1.71786	1.93975e-10	protein_coding
ENSG00000130427	EPO	erythropoietin [Source:HGNC Symbol;Acc:HGNC:3415]	-0.78055	-1.71779	0.00623757	protein_coding
ENSG00000148180	GSN	gelsolin [Source:HGNC Symbol;Acc:HGNC:4620]	-0.780071	-1.71722	1.74828e-08	protein_coding
ENSG00000055957	ITIH1	inter-alpha-trypsin inhibitor heavy chain 1 [Source:HGNC Symbol;Acc:HGNC:6166]	-0.778031	-1.71479	4.40149e-05	protein_coding
ENSG00000241852	C8orf58	chromosome 8 open reading frame 58 [Source:HGNC Symbol;Acc:HGNC:32233]	-0.777012	-1.71358	0.0356249	protein_coding
ENSG00000164946	FREM1	FRAS1 related extracellular matrix 1 [Source:HGNC Symbol;Acc:HGNC:23399]	-0.776848	-1.71338	0.00104249	protein_coding
ENSG00000266964	FXYD1	FXYD domain containing ion transport regulator 1 [Source:HGNC Symbol;Acc:HGNC:4025]	-0.77599	-1.71237	0.0455112	protein_coding
ENSG00000188833	ENTPD8	ectonucleoside triphosphate diphosphohydrolase 8 [Source:HGNC Symbol;Acc:HGNC:24860]	-0.774495	-1.71059	0.0304181	protein_coding
ENSG00000151846	PABPC3	poly(A) binding protein cytoplasmic 3 [Source:HGNC Symbol;Acc:HGNC:8556]	-0.773071	-1.7089	0.0130067	protein_coding
ENSG00000109654	TRIM2	tripartite motif containing 2 [Source:HGNC Symbol;Acc:HGNC:15974]	-0.771718	-1.7073	0.00190355	protein_coding
ENSG00000099994	SUSD2	sushi domain containing 2 [Source:HGNC Symbol;Acc:HGNC:30667]	-0.770881	-1.70631	0.000649149	protein_coding
ENSG00000172889	EGFL7	EGF like domain multiple 7 [Source:HGNC Symbol;Acc:HGNC:20594]	-0.770632	-1.70602	0.000817652	protein_coding
ENSG00000139269	INHBE	inhibin subunit beta E [Source:HGNC Symbol;Acc:HGNC:24029]	-0.769801	-1.70503	3.82403e-07	protein_coding
ENSG00000188760	TMEM198	transmembrane protein 198 [Source:HGNC Symbol;Acc:HGNC:33704]	-0.766764	-1.70145	3.47525e-05	protein_coding
ENSG00000165512	ZNF22	zinc finger protein 22 [Source:HGNC Symbol;Acc:HGNC:13012]	-0.765329	-1.69976	0.00926204	protein_coding
ENSG00000134107	BHLHE40	basic helix-loop-helix family member e40 [Source:HGNC Symbol;Acc:HGNC:1046]	-0.764974	-1.69934	0.000232582	protein_coding
ENSG00000167658	EEF2	eukaryotic translation elongation factor 2 [Source:HGNC Symbol;Acc:HGNC:3214]	-0.764559	-1.69885	0.000477502	protein_coding
ENSG00000099953	MMP11	matrix metallopeptidase 11 [Source:HGNC Symbol;Acc:HGNC:7157]	-0.76238	-1.69629	5.00267e-05	protein_coding
ENSG00000143630	HCN3	hyperpolarization activated cyclic nucleotide gated potassium channel 3 [Source:HGNC Symbol;Acc:HGNC:19183]	-0.761697	-1.69548	0.00251118	protein_coding
ENSG00000137285	TUBB2B	tubulin beta 2B class IIb [Source:HGNC Symbol;Acc:HGNC:30829]	-0.75929	-1.69266	0.0029124	protein_coding
ENSG00000160867	FGFR4	fibroblast growth factor receptor 4 [Source:HGNC Symbol;Acc:HGNC:3691]	-0.757438	-1.69049	1.30476e-08	protein_coding
ENSG00000112293	GPLD1	glycosylphosphatidylinositol specific phospholipase D1 [Source:HGNC Symbol;Acc:HGNC:4459]	-0.757236	-1.69025	0.0309637	protein_coding
ENSG00000189056	RELN	reelin [Source:HGNC Symbol;Acc:HGNC:9957]	-0.757231	-1.69024	2.50442e-05	protein_coding
ENSG00000108852	MPP2	membrane palmitoylated protein 2 [Source:HGNC Symbol;Acc:HGNC:7220]	-0.756012	-1.68882	0.00125357	protein_coding
ENSG00000278540	ACACA	acetyl-CoA carboxylase alpha [Source:HGNC Symbol;Acc:HGNC:84]	-0.755905	-1.68869	1.07829e-05	protein_coding
ENSG00000164649	CDCA7L	cell division cycle associated 7 like [Source:HGNC Symbol;Acc:HGNC:30777]	-0.754315	-1.68683	0.0167692	protein_coding
ENSG00000077616	NAALAD2	N-acetylated alpha-linked acidic dipeptidase 2 [Source:HGNC Symbol;Acc:HGNC:14526]	-0.754009	-1.68647	0.000285164	protein_coding
ENSG00000117394	SLC2A1	solute carrier family 2 member 1 [Source:HGNC Symbol;Acc:HGNC:11005]	-0.753759	-1.68618	6.63584e-07	protein_coding
ENSG00000204516	MICB	MHC class I polypeptide-related sequence B [Source:HGNC Symbol;Acc:HGNC:7091]	-0.752581	-1.6848	0.000163882	protein_coding
ENSG00000146700	SSC4D	scavenger receptor cysteine rich family member with 4 domains [Source:HGNC Symbol;Acc:HGNC:14461]	-0.750388	-1.68225	3.11081e-05	protein_coding
ENSG00000110013	SIAE	sialic acid acetylesterase [Source:HGNC Symbol;Acc:HGNC:18187]	-0.749882	-1.68166	1.32434e-06	protein_coding
ENSG00000149485	FADS1	fatty acid desaturase 1 [Source:HGNC Symbol;Acc:HGNC:3574]	-0.749104	-1.68075	3.85612e-07	protein_coding
ENSG00000134871	COL4A2	collagen type IV alpha 2 chain [Source:HGNC Symbol;Acc:HGNC:2203]	-0.745338	-1.67637	0.0178393	protein_coding
ENSG00000013563	DNASE1L1	deoxyribonuclease 1 like 1 [Source:HGNC Symbol;Acc:HGNC:2957]	-0.744155	-1.67499	0.000329009	protein_coding
ENSG00000021826	CPS1	carbamoyl-phosphate synthase 1 [Source:HGNC Symbol;Acc:HGNC:2323]	-0.743581	-1.67433	0.0028561	protein_coding
ENSG00000143061	IGSF3	immunoglobulin superfamily member 3 [Source:HGNC Symbol;Acc:HGNC:5950]	-0.742609	-1.6732	5.58985e-06	protein_coding
ENSG00000122884	P4HA1	prolyl 4-hydroxylase subunit alpha 1 [Source:HGNC Symbol;Acc:HGNC:8546]	-0.741734	-1.67218	3.21803e-05	protein_coding
ENSG00000187017	ESPN	espin [Source:HGNC Symbol;Acc:HGNC:13281]	-0.741018	-1.67135	1.30476e-08	protein_coding
ENSG00000038427	VCAN	versican [Source:HGNC Symbol;Acc:HGNC:2464]	-0.739882	-1.67004	0.00156013	protein_coding
ENSG00000135245	HILPDA	hypoxia inducible lipid droplet associated [Source:HGNC Symbol;Acc:HGNC:28859]	-0.739124	-1.66916	0.00141247	protein_coding
ENSG00000158104	HPD	4-hydroxyphenylpyruvate dioxygenase [Source:HGNC Symbol;Acc:HGNC:5147]	-0.73861	-1.66857	8.12867e-06	protein_coding
ENSG00000096088	PGC	progastricsin [Source:HGNC Symbol;Acc:HGNC:8890]	-0.738436	-1.66837	8.46957e-08	protein_coding
ENSG00000185559	DLK1	delta like non-canonical Notch ligand 1 [Source:HGNC Symbol;Acc:HGNC:2907]	-0.738337	-1.66825	0.00206378	protein_coding
ENSG00000123243	ITIH5	inter-alpha-trypsin inhibitor heavy chain 5 [Source:HGNC Symbol;Acc:HGNC:21449]	-0.737488	-1.66727	1.88473e-06	protein_coding
ENSG00000123989	CHPF	chondroitin polymerizing factor [Source:HGNC Symbol;Acc:HGNC:24291]	-0.734869	-1.66425	9.65687e-07	protein_coding
ENSG00000187773	DIPK1C	divergent protein kinase domain 1C [Source:HGNC Symbol;Acc:HGNC:31729]	-0.733589	-1.66277	0.0226845	protein_coding
ENSG00000197157	SND1	staphylococcal nuclease and tudor domain containing 1 [Source:HGNC Symbol;Acc:HGNC:30646]	-0.73326	-1.66239	3.24627e-05	protein_coding
ENSG00000151062	CACNA2D4	calcium voltage-gated channel auxiliary subunit alpha2delta 4 [Source:HGNC Symbol;Acc:HGNC:20202]	-0.732686	-1.66173	9.12042e-06	protein_coding
ENSG00000147852	VLDLR	very low density lipoprotein receptor [Source:HGNC Symbol;Acc:HGNC:12698]	-0.732181	-1.66115	0.00165981	protein_coding
ENSG00000114378	HYAL1	hyaluronidase 1 [Source:HGNC Symbol;Acc:HGNC:5320]	-0.7282	-1.65657	6.91908e-06	protein_coding
ENSG00000130821	SLC6A8	solute carrier family 6 member 8 [Source:HGNC Symbol;Acc:HGNC:11055]	-0.728001	-1.65634	0.000233636	protein_coding
ENSG00000145555	MYO10	myosin X [Source:HGNC Symbol;Acc:HGNC:7593]	-0.72723	-1.65546	0.000213623	protein_coding
ENSG00000179761	PIPOX	pipecolic acid and sarcosine oxidase [Source:HGNC Symbol;Acc:HGNC:17804]	-0.726623	-1.65476	1.94653e-06	protein_coding
ENSG00000174327	SLC16A13	solute carrier family 16 member 13 [Source:HGNC Symbol;Acc:HGNC:31037]	-0.726385	-1.65449	0.0209691	protein_coding
ENSG00000198417	MT1F	metallothionein 1F [Source:HGNC Symbol;Acc:HGNC:7398]	-0.724069	-1.65183	0.0321651	protein_coding
ENSG00000188488	SERPINA5	serpin family A member 5 [Source:HGNC Symbol;Acc:HGNC:8723]	-0.721898	-1.64935	1.70921e-07	protein_coding
ENSG00000100243	CYB5R3	cytochrome b5 reductase 3 [Source:HGNC Symbol;Acc:HGNC:2873]	-0.721835	-1.64928	3.33164e-06	protein_coding
ENSG00000102359	SRPX2	sushi repeat containing protein X-linked 2 [Source:HGNC Symbol;Acc:HGNC:30668]	-0.720731	-1.64802	0.0386807	protein_coding
ENSG00000160182	TFF1	trefoil factor 1 [Source:HGNC Symbol;Acc:HGNC:11755]	-0.720422	-1.64766	3.67575e-05	protein_coding
ENSG00000110169	HPX	hemopexin [Source:HGNC Symbol;Acc:HGNC:5171]	-0.720301	-1.64753	0.00229682	protein_coding
ENSG00000169692	AGPAT2	1-acylglycerol-3-phosphate O-acyltransferase 2 [Source:HGNC Symbol;Acc:HGNC:325]	-0.719038	-1.64608	7.06061e-07	protein_coding
ENSG00000084636	COL16A1	collagen type XVI alpha 1 chain [Source:HGNC Symbol;Acc:HGNC:2193]	-0.71901	-1.64605	0.000317156	protein_coding
ENSG00000057593	F7	coagulation factor VII [Source:HGNC Symbol;Acc:HGNC:3544]	-0.718269	-1.64521	5.76888e-06	protein_coding
ENSG00000151655	ITIH2	inter-alpha-trypsin inhibitor heavy chain 2 [Source:HGNC Symbol;Acc:HGNC:6167]	-0.716688	-1.6434	1.19226e-05	protein_coding
ENSG00000104419	NDRG1	N-myc downstream regulated 1 [Source:HGNC Symbol;Acc:HGNC:7679]	-0.715256	-1.64177	0.00165329	protein_coding
ENSG00000011021	CLCN6	chloride voltage-gated channel 6 [Source:HGNC Symbol;Acc:HGNC:2024]	-0.714458	-1.64087	1.30476e-08	protein_coding
ENSG00000179532	DNHD1	dynein heavy chain domain 1 [Source:HGNC Symbol;Acc:HGNC:26532]	-0.704153	-1.62919	0.00101981	protein_coding
ENSG00000103485	QPRT	quinolinate phosphoribosyltransferase [Source:HGNC Symbol;Acc:HGNC:9755]	-0.703905	-1.62891	1.0415e-06	protein_coding
ENSG00000139832	RAB20	RAB20, member RAS oncogene family [Source:HGNC Symbol;Acc:HGNC:18260]	-0.702869	-1.62774	6.63761e-07	protein_coding
ENSG00000090512	FETUB	fetuin B [Source:HGNC Symbol;Acc:HGNC:3658]	-0.702241	-1.62703	0.00802946	protein_coding
ENSG00000006016	CRLF1	cytokine receptor like factor 1 [Source:HGNC Symbol;Acc:HGNC:2364]	-0.702177	-1.62696	9.21212e-09	protein_coding
ENSG00000196968	FUT11	fucosyltransferase 11 [Source:HGNC Symbol;Acc:HGNC:19233]	-0.701329	-1.626	0.000235079	protein_coding
ENSG00000166171	DPCD	deleted in primary ciliary dyskinesia homolog (mouse) [Source:HGNC Symbol;Acc:HGNC:24542]	-0.700442	-1.625	0.0110967	protein_coding
ENSG00000185432	METTL7A	methyltransferase like 7A [Source:HGNC Symbol;Acc:HGNC:24550]	-0.700371	-1.62492	9.15427e-07	protein_coding
ENSG00000182378	PLCXD1	phosphatidylinositol specific phospholipase C X domain containing 1 [Source:HGNC Symbol;Acc:HGNC:23148]	-0.699812	-1.62429	0.00136874	protein_coding
ENSG00000121064	SCPEP1	serine carboxypeptidase 1 [Source:HGNC Symbol;Acc:HGNC:29507]	-0.697174	-1.62133	1.04409e-07	protein_coding
ENSG00000186910	SERPINA11	serpin family A member 11 [Source:HGNC Symbol;Acc:HGNC:19193]	-0.696279	-1.62032	1.40345e-06	protein_coding
ENSG00000172638	EFEMP2	EGF containing fibulin extracellular matrix protein 2 [Source:HGNC Symbol;Acc:HGNC:3219]	-0.696276	-1.62032	9.48742e-06	protein_coding
ENSG00000074800	ENO1	enolase 1 [Source:HGNC Symbol;Acc:HGNC:3350]	-0.696132	-1.62016	6.6548e-05	protein_coding
ENSG00000149084	HSD17B12	hydroxysteroid 17-beta dehydrogenase 12 [Source:HGNC Symbol;Acc:HGNC:18646]	-0.695817	-1.6198	1.25592e-06	protein_coding
ENSG00000024422	EHD2	EH domain containing 2 [Source:HGNC Symbol;Acc:HGNC:3243]	-0.694699	-1.61855	0.000128727	protein_coding
ENSG00000141404	GNAL	G protein subunit alpha L [Source:HGNC Symbol;Acc:HGNC:4388]	-0.694697	-1.61854	0.0368121	protein_coding
ENSG00000172771	EFCAB12	EF-hand calcium binding domain 12 [Source:HGNC Symbol;Acc:HGNC:28061]	-0.694562	-1.61839	0.0456701	protein_coding
ENSG00000138131	LOXL4	lysyl oxidase like 4 [Source:HGNC Symbol;Acc:HGNC:17171]	-0.693342	-1.61702	2.09854e-07	protein_coding
ENSG00000186792	HYAL3	hyaluronidase 3 [Source:HGNC Symbol;Acc:HGNC:5322]	-0.691603	-1.61508	0.000981996	protein_coding
ENSG00000197249	SERPINA1	serpin family A member 1 [Source:HGNC Symbol;Acc:HGNC:8941]	-0.691459	-1.61492	5.82652e-06	protein_coding
ENSG00000163083	INHBB	inhibin subunit beta B [Source:HGNC Symbol;Acc:HGNC:6067]	-0.689378	-1.61259	0.00354383	protein_coding
ENSG00000164007	CLDN19	claudin 19 [Source:HGNC Symbol;Acc:HGNC:2040]	-0.68927	-1.61247	0.00876826	protein_coding
ENSG00000154080	CHST9	carbohydrate sulfotransferase 9 [Source:HGNC Symbol;Acc:HGNC:19898]	-0.689033	-1.6122	0.0141163	protein_coding
ENSG00000158815	FGF17	fibroblast growth factor 17 [Source:HGNC Symbol;Acc:HGNC:3673]	-0.688929	-1.61209	0.00969106	protein_coding
ENSG00000078898	BPIFB2	BPI fold containing family B member 2 [Source:HGNC Symbol;Acc:HGNC:16177]	-0.687287	-1.61025	1.65225e-07	protein_coding
ENSG00000111452	ADGRD1	adhesion G protein-coupled receptor D1 [Source:HGNC Symbol;Acc:HGNC:19893]	-0.686939	-1.60986	0.00355518	protein_coding
ENSG00000005513	SOX8	SRY-box transcription factor 8 [Source:HGNC Symbol;Acc:HGNC:11203]	-0.686433	-1.6093	0.01251	protein_coding
ENSG00000148908	RGS10	regulator of G protein signaling 10 [Source:HGNC Symbol;Acc:HGNC:9992]	-0.686381	-1.60924	0.00065247	protein_coding
ENSG00000104774	MAN2B1	mannosidase alpha class 2B member 1 [Source:HGNC Symbol;Acc:HGNC:6826]	-0.686062	-1.60889	7.44218e-05	protein_coding
ENSG00000130653	PNPLA7	patatin like phospholipase domain containing 7 [Source:HGNC Symbol;Acc:HGNC:24768]	-0.685147	-1.60787	0.0292932	protein_coding
ENSG00000132837	DMGDH	dimethylglycine dehydrogenase [Source:HGNC Symbol;Acc:HGNC:24475]	-0.684927	-1.60762	0.00519405	protein_coding
ENSG00000165478	HEPACAM	hepatic and glial cell adhesion molecule [Source:HGNC Symbol;Acc:HGNC:26361]	-0.684658	-1.60732	6.98635e-05	protein_coding
ENSG00000206190	ATP10A	ATPase phospholipid transporting 10A (putative) [Source:HGNC Symbol;Acc:HGNC:13542]	-0.684532	-1.60718	0.0122611	protein_coding
ENSG00000144455	SUMF1	sulfatase modifying factor 1 [Source:HGNC Symbol;Acc:HGNC:20376]	-0.684067	-1.60666	0.000139198	protein_coding
ENSG00000108784	NAGLU	N-acetyl-alpha-glucosaminidase [Source:HGNC Symbol;Acc:HGNC:7632]	-0.683833	-1.6064	4.69753e-06	protein_coding
ENSG00000079308	TNS1	tensin 1 [Source:HGNC Symbol;Acc:HGNC:11973]	-0.68371	-1.60626	0.00706611	protein_coding
ENSG00000154133	ROBO4	roundabout guidance receptor 4 [Source:HGNC Symbol;Acc:HGNC:17985]	-0.682043	-1.60441	0.00323037	protein_coding
ENSG00000105707	HPN	hepsin [Source:HGNC Symbol;Acc:HGNC:5155]	-0.681399	-1.60369	1.03066e-05	protein_coding
ENSG00000113083	LOX	lysyl oxidase [Source:HGNC Symbol;Acc:HGNC:6664]	-0.679875	-1.602	0.000529535	protein_coding
ENSG00000172828	CES3	carboxylesterase 3 [Source:HGNC Symbol;Acc:HGNC:1865]	-0.679319	-1.60138	0.000207134	protein_coding
ENSG00000163346	PBXIP1	PBX homeobox interacting protein 1 [Source:HGNC Symbol;Acc:HGNC:21199]	-0.679006	-1.60104	0.000254389	protein_coding
ENSG00000167244	IGF2	insulin like growth factor 2 [Source:HGNC Symbol;Acc:HGNC:5466]	-0.67899	-1.60102	0.00216832	protein_coding
ENSG00000163959	SLC51A	solute carrier family 51 alpha subunit [Source:HGNC Symbol;Acc:HGNC:29955]	-0.678964	-1.60099	0.0345003	protein_coding
ENSG00000152952	PLOD2	procollagen-lysine,2-oxoglutarate 5-dioxygenase 2 [Source:HGNC Symbol;Acc:HGNC:9082]	-0.678255	-1.6002	4.49684e-05	protein_coding
ENSG00000104765	BNIP3L	BCL2 interacting protein 3 like [Source:HGNC Symbol;Acc:HGNC:1085]	-0.677075	-1.59889	4.9494e-05	protein_coding
ENSG00000088970	KIZ	kizuna centrosomal protein [Source:HGNC Symbol;Acc:HGNC:15865]	-0.676903	-1.5987	1.03066e-05	protein_coding
ENSG00000157303	SUSD3	sushi domain containing 3 [Source:HGNC Symbol;Acc:HGNC:28391]	-0.676709	-1.59849	0.00439675	protein_coding
ENSG00000072682	P4HA2	prolyl 4-hydroxylase subunit alpha 2 [Source:HGNC Symbol;Acc:HGNC:8547]	-0.676609	-1.59838	5.28448e-06	protein_coding
ENSG00000112494	UNC93A	unc-93 homolog A [Source:HGNC Symbol;Acc:HGNC:12570]	-0.67654	-1.5983	0.00104247	protein_coding
ENSG00000162572	SCNN1D	sodium channel epithelial 1 delta subunit [Source:HGNC Symbol;Acc:HGNC:10601]	-0.676523	-1.59828	0.0493052	protein_coding
ENSG00000130164	LDLR	low density lipoprotein receptor [Source:HGNC Symbol;Acc:HGNC:6547]	-0.67611	-1.59783	0.000266419	protein_coding
ENSG00000063046	EIF4B	eukaryotic translation initiation factor 4B [Source:HGNC Symbol;Acc:HGNC:3285]	-0.67605	-1.59776	0.00355293	protein_coding
ENSG00000231767	AL136454.1	novel protein similar to ribosomal protein S27a RPS27A	-0.675675	-1.59734	2.5078e-05	protein_coding
ENSG00000239264	TXNDC5	thioredoxin domain containing 5 [Source:HGNC Symbol;Acc:HGNC:21073]	-0.674002	-1.59549	5.89152e-06	protein_coding
ENSG00000169403	PTAFR	platelet activating factor receptor [Source:HGNC Symbol;Acc:HGNC:9582]	-0.673711	-1.59517	0.0036473	protein_coding
ENSG00000156508	EEF1A1	eukaryotic translation elongation factor 1 alpha 1 [Source:HGNC Symbol;Acc:HGNC:3189]	-0.673655	-1.59511	0.00924258	protein_coding
ENSG00000102384	CENPI	centromere protein I [Source:HGNC Symbol;Acc:HGNC:3968]	-0.673438	-1.59487	0.035139	protein_coding
ENSG00000127241	MASP1	mannan binding lectin serine peptidase 1 [Source:HGNC Symbol;Acc:HGNC:6901]	-0.671635	-1.59288	0.00750497	protein_coding
ENSG00000132854	KANK4	KN motif and ankyrin repeat domains 4 [Source:HGNC Symbol;Acc:HGNC:27263]	-0.671624	-1.59286	0.0161709	protein_coding
ENSG00000143365	RORC	RAR related orphan receptor C [Source:HGNC Symbol;Acc:HGNC:10260]	-0.671397	-1.59261	0.000581903	protein_coding
ENSG00000091513	TF	transferrin [Source:HGNC Symbol;Acc:HGNC:11740]	-0.669939	-1.59101	7.81937e-06	protein_coding
ENSG00000182985	CADM1	cell adhesion molecule 1 [Source:HGNC Symbol;Acc:HGNC:5951]	-0.669889	-1.59095	7.05801e-05	protein_coding
ENSG00000205403	CFI	complement factor I [Source:HGNC Symbol;Acc:HGNC:5394]	-0.669641	-1.59068	9.53435e-05	protein_coding
ENSG00000180758	GPR157	G protein-coupled receptor 157 [Source:HGNC Symbol;Acc:HGNC:23687]	-0.669558	-1.59059	4.84001e-05	protein_coding
ENSG00000105246	EBI3	Epstein-Barr virus induced 3 [Source:HGNC Symbol;Acc:HGNC:3129]	-0.666282	-1.58698	0.00396828	protein_coding
ENSG00000131473	ACLY	ATP citrate lyase [Source:HGNC Symbol;Acc:HGNC:115]	-0.665925	-1.58658	1.57076e-05	protein_coding
ENSG00000111674	ENO2	enolase 2 [Source:HGNC Symbol;Acc:HGNC:3353]	-0.664674	-1.58521	5.32921e-07	protein_coding
ENSG00000124839	RAB17	RAB17, member RAS oncogene family [Source:HGNC Symbol;Acc:HGNC:16523]	-0.66455	-1.58507	4.82598e-05	protein_coding
ENSG00000089157	RPLP0	ribosomal protein lateral stalk subunit P0 [Source:HGNC Symbol;Acc:HGNC:10371]	-0.664447	-1.58496	0.00418122	protein_coding
ENSG00000083845	RPS5	ribosomal protein S5 [Source:HGNC Symbol;Acc:HGNC:10426]	-0.664431	-1.58494	0.00016101	protein_coding
ENSG00000128849	CGNL1	cingulin like 1 [Source:HGNC Symbol;Acc:HGNC:25931]	-0.664026	-1.5845	0.000198297	protein_coding
ENSG00000141505	ASGR1	asialoglycoprotein receptor 1 [Source:HGNC Symbol;Acc:HGNC:742]	-0.663619	-1.58405	2.57488e-05	protein_coding
ENSG00000137642	SORL1	sortilin related receptor 1 [Source:HGNC Symbol;Acc:HGNC:11185]	-0.662041	-1.58232	0.00612086	protein_coding
ENSG00000185624	P4HB	prolyl 4-hydroxylase subunit beta [Source:HGNC Symbol;Acc:HGNC:8548]	-0.661633	-1.58187	0.000103426	protein_coding
ENSG00000154856	APCDD1	APC down-regulated 1 [Source:HGNC Symbol;Acc:HGNC:15718]	-0.660549	-1.58068	0.0343835	protein_coding
ENSG00000160963	COL26A1	collagen type XXVI alpha 1 chain [Source:HGNC Symbol;Acc:HGNC:18038]	-0.660536	-1.58067	0.0151769	protein_coding
ENSG00000182885	ADGRG3	adhesion G protein-coupled receptor G3 [Source:HGNC Symbol;Acc:HGNC:13728]	-0.658678	-1.57864	0.00130404	protein_coding
ENSG00000165288	BRWD3	bromodomain and WD repeat domain containing 3 [Source:HGNC Symbol;Acc:HGNC:17342]	-0.658631	-1.57858	0.0040015	protein_coding
ENSG00000159423	ALDH4A1	aldehyde dehydrogenase 4 family member A1 [Source:HGNC Symbol;Acc:HGNC:406]	-0.658331	-1.57826	0.000359894	protein_coding
ENSG00000065150	IPO5	importin 5 [Source:HGNC Symbol;Acc:HGNC:6402]	-0.65769	-1.57755	4.07591e-05	protein_coding
ENSG00000083444	PLOD1	procollagen-lysine,2-oxoglutarate 5-dioxygenase 1 [Source:HGNC Symbol;Acc:HGNC:9081]	-0.656619	-1.57638	0.000113758	protein_coding
ENSG00000068489	PRR11	proline rich 11 [Source:HGNC Symbol;Acc:HGNC:25619]	-0.656385	-1.57613	0.0156626	protein_coding
ENSG00000171858	RPS21	ribosomal protein S21 [Source:HGNC Symbol;Acc:HGNC:10409]	-0.656138	-1.57586	0.000250041	protein_coding
ENSG00000107821	KAZALD1	Kazal type serine peptidase inhibitor domain 1 [Source:HGNC Symbol;Acc:HGNC:25460]	-0.655713	-1.57539	0.00150134	protein_coding
ENSG00000169499	PLEKHA2	pleckstrin homology domain containing A2 [Source:HGNC Symbol;Acc:HGNC:14336]	-0.655052	-1.57467	8.89812e-06	protein_coding
ENSG00000182472	CAPN12	calpain 12 [Source:HGNC Symbol;Acc:HGNC:13249]	-0.655036	-1.57466	0.0139913	protein_coding
ENSG00000158710	TAGLN2	transgelin 2 [Source:HGNC Symbol;Acc:HGNC:11554]	-0.65415	-1.57369	0.00139547	protein_coding
ENSG00000021852	C8B	complement C8 beta chain [Source:HGNC Symbol;Acc:HGNC:1353]	-0.653998	-1.57352	0.00602389	protein_coding
ENSG00000146555	SDK1	sidekick cell adhesion molecule 1 [Source:HGNC Symbol;Acc:HGNC:19307]	-0.653222	-1.57268	0.00181702	protein_coding
ENSG00000145730	PAM	peptidylglycine alpha-amidating monooxygenase [Source:HGNC Symbol;Acc:HGNC:8596]	-0.65238	-1.57176	4.12361e-06	protein_coding
ENSG00000011478	QPCTL	glutaminyl-peptide cyclotransferase like [Source:HGNC Symbol;Acc:HGNC:25952]	-0.652181	-1.57154	1.90707e-05	protein_coding
ENSG00000163586	FABP1	fatty acid binding protein 1 [Source:HGNC Symbol;Acc:HGNC:3555]	-0.652111	-1.57147	0.00118016	protein_coding
ENSG00000077942	FBLN1	fibulin 1 [Source:HGNC Symbol;Acc:HGNC:3600]	-0.651499	-1.5708	1.6535e-05	protein_coding
ENSG00000104870	FCGRT	Fc fragment of IgG receptor and transporter [Source:HGNC Symbol;Acc:HGNC:3621]	-0.650962	-1.57021	2.87971e-06	protein_coding
ENSG00000123384	LRP1	LDL receptor related protein 1 [Source:HGNC Symbol;Acc:HGNC:6692]	-0.650846	-1.57009	0.00376126	protein_coding
ENSG00000080618	CPB2	carboxypeptidase B2 [Source:HGNC Symbol;Acc:HGNC:2300]	-0.650786	-1.57002	0.00554797	protein_coding
ENSG00000145192	AHSG	alpha 2-HS glycoprotein [Source:HGNC Symbol;Acc:HGNC:349]	-0.650673	-1.5699	0.000285236	protein_coding
ENSG00000008311	AASS	aminoadipate-semialdehyde synthase [Source:HGNC Symbol;Acc:HGNC:17366]	-0.650393	-1.5696	0.000217486	protein_coding
ENSG00000100077	GRK3	G protein-coupled receptor kinase 3 [Source:HGNC Symbol;Acc:HGNC:290]	-0.64979	-1.56894	4.18197e-05	protein_coding
ENSG00000151715	TMEM45B	transmembrane protein 45B [Source:HGNC Symbol;Acc:HGNC:25194]	-0.647431	-1.56638	6.58352e-06	protein_coding
ENSG00000189221	MAOA	monoamine oxidase A [Source:HGNC Symbol;Acc:HGNC:6833]	-0.647229	-1.56616	3.47802e-05	protein_coding
ENSG00000198911	SREBF2	sterol regulatory element binding transcription factor 2 [Source:HGNC Symbol;Acc:HGNC:11290]	-0.646479	-1.56534	0.0015385	protein_coding
ENSG00000197565	COL4A6	collagen type IV alpha 6 chain [Source:HGNC Symbol;Acc:HGNC:2208]	-0.64643	-1.56529	9.7599e-06	protein_coding
ENSG00000100593	ISM2	isthmin 2 [Source:HGNC Symbol;Acc:HGNC:23176]	-0.645948	-1.56477	0.000872448	protein_coding
ENSG00000135744	AGT	angiotensinogen [Source:HGNC Symbol;Acc:HGNC:333]	-0.64546	-1.56424	2.115e-05	protein_coding
ENSG00000137509	PRCP	prolylcarboxypeptidase [Source:HGNC Symbol;Acc:HGNC:9344]	-0.64531	-1.56408	1.59123e-05	protein_coding
ENSG00000169241	SLC50A1	solute carrier family 50 member 1 [Source:HGNC Symbol;Acc:HGNC:30657]	-0.645054	-1.5638	0.00235599	protein_coding
ENSG00000164587	RPS14	ribosomal protein S14 [Source:HGNC Symbol;Acc:HGNC:10387]	-0.643739	-1.56237	2.3422e-06	protein_coding
ENSG00000224578	HNRNPA1P48	heterogeneous nuclear ribonucleoprotein A1 pseudogene 48 [Source:HGNC Symbol;Acc:HGNC:48778]	-0.640864	-1.55926	9.3071e-06	protein_coding
ENSG00000188153	COL4A5	collagen type IV alpha 5 chain [Source:HGNC Symbol;Acc:HGNC:2207]	-0.640462	-1.55883	5.14224e-05	protein_coding
ENSG00000141753	IGFBP4	insulin like growth factor binding protein 4 [Source:HGNC Symbol;Acc:HGNC:5473]	-0.640113	-1.55845	7.83917e-06	protein_coding
ENSG00000110243	APOA5	apolipoprotein A5 [Source:HGNC Symbol;Acc:HGNC:17288]	-0.638877	-1.55712	0.00169763	protein_coding
ENSG00000131724	IL13RA1	interleukin 13 receptor subunit alpha 1 [Source:HGNC Symbol;Acc:HGNC:5974]	-0.638543	-1.55676	2.92605e-06	protein_coding
ENSG00000149925	ALDOA	aldolase, fructose-bisphosphate A [Source:HGNC Symbol;Acc:HGNC:414]	-0.637041	-1.55514	0.017138	protein_coding
ENSG00000186193	SAPCD2	suppressor APC domain containing 2 [Source:HGNC Symbol;Acc:HGNC:28055]	-0.636799	-1.55488	9.86965e-06	protein_coding
ENSG00000182022	CHST15	carbohydrate sulfotransferase 15 [Source:HGNC Symbol;Acc:HGNC:18137]	-0.635843	-1.55385	0.000195997	protein_coding
ENSG00000106927	AMBP	alpha-1-microglobulin/bikunin precursor [Source:HGNC Symbol;Acc:HGNC:453]	-0.635134	-1.55308	0.000145913	protein_coding
ENSG00000178821	TMEM52	transmembrane protein 52 [Source:HGNC Symbol;Acc:HGNC:27916]	-0.633854	-1.55171	0.00566664	protein_coding
ENSG00000100299	ARSA	arylsulfatase A [Source:HGNC Symbol;Acc:HGNC:713]	-0.633712	-1.55155	7.44899e-06	protein_coding
ENSG00000189334	S100A14	S100 calcium binding protein A14 [Source:HGNC Symbol;Acc:HGNC:18901]	-0.63361	-1.55144	0.0346622	protein_coding
ENSG00000147257	GPC3	glypican 3 [Source:HGNC Symbol;Acc:HGNC:4451]	-0.632896	-1.55068	3.50186e-05	protein_coding
ENSG00000167772	ANGPTL4	angiopoietin like 4 [Source:HGNC Symbol;Acc:HGNC:16039]	-0.632483	-1.55023	0.00129658	protein_coding
ENSG00000185920	PTCH1	patched 1 [Source:HGNC Symbol;Acc:HGNC:9585]	-0.631987	-1.5497	0.000247776	protein_coding
ENSG00000198300	PEG3	paternally expressed 3 [Source:HGNC Symbol;Acc:HGNC:8826]	-0.631543	-1.54922	0.0109652	protein_coding
ENSG00000021355	SERPINB1	serpin family B member 1 [Source:HGNC Symbol;Acc:HGNC:3311]	-0.631425	-1.54909	0.000217345	protein_coding
ENSG00000166816	LDHD	lactate dehydrogenase D [Source:HGNC Symbol;Acc:HGNC:19708]	-0.630879	-1.54851	0.00922899	protein_coding
ENSG00000204852	TCTN1	tectonic family member 1 [Source:HGNC Symbol;Acc:HGNC:26113]	-0.630719	-1.54834	0.00513126	protein_coding
ENSG00000175938	ORAI3	ORAI calcium release-activated calcium modulator 3 [Source:HGNC Symbol;Acc:HGNC:28185]	-0.629218	-1.54673	8.4877e-05	protein_coding
ENSG00000178297	TMPRSS9	transmembrane serine protease 9 [Source:HGNC Symbol;Acc:HGNC:30079]	-0.629025	-1.54652	0.00852944	protein_coding
ENSG00000168060	NAALADL1	N-acetylated alpha-linked acidic dipeptidase like 1 [Source:HGNC Symbol;Acc:HGNC:23536]	-0.628945	-1.54643	0.014901	protein_coding
ENSG00000114023	FAM162A	family with sequence similarity 162 member A [Source:HGNC Symbol;Acc:HGNC:17865]	-0.628648	-1.54612	6.99373e-05	protein_coding
ENSG00000092758	COL9A3	collagen type IX alpha 3 chain [Source:HGNC Symbol;Acc:HGNC:2219]	-0.628091	-1.54552	1.28387e-08	protein_coding
ENSG00000006534	ALDH3B1	aldehyde dehydrogenase 3 family member B1 [Source:HGNC Symbol;Acc:HGNC:410]	-0.625551	-1.5428	0.00272825	protein_coding
ENSG00000244038	DDOST	dolichyl-diphosphooligosaccharide--protein glycosyltransferase non-catalytic subunit [Source:HGNC Symbol;Acc:HGNC:2728]	-0.625308	-1.54254	8.1898e-06	protein_coding
ENSG00000187244	BCAM	basal cell adhesion molecule (Lutheran blood group) [Source:HGNC Symbol;Acc:HGNC:6722]	-0.62433	-1.54149	4.5131e-06	protein_coding
ENSG00000005471	ABCB4	ATP binding cassette subfamily B member 4 [Source:HGNC Symbol;Acc:HGNC:45]	-0.624203	-1.54136	0.00289877	protein_coding
ENSG00000221890	NPTXR	neuronal pentraxin receptor [Source:HGNC Symbol;Acc:HGNC:7954]	-0.623795	-1.54092	1.03694e-05	protein_coding
ENSG00000165828	PRAP1	proline rich acidic protein 1 [Source:HGNC Symbol;Acc:HGNC:23304]	-0.623779	-1.54091	0.0180815	protein_coding
ENSG00000174938	SEZ6L2	seizure related 6 homolog like 2 [Source:HGNC Symbol;Acc:HGNC:30844]	-0.623757	-1.54088	3.32536e-05	protein_coding
ENSG00000184160	ADRA2C	adrenoceptor alpha 2C [Source:HGNC Symbol;Acc:HGNC:283]	-0.623613	-1.54073	6.50947e-06	protein_coding
ENSG00000101187	SLCO4A1	solute carrier organic anion transporter family member 4A1 [Source:HGNC Symbol;Acc:HGNC:10953]	-0.623183	-1.54027	3.42435e-05	protein_coding
ENSG00000182890	GLUD2	glutamate dehydrogenase 2 [Source:HGNC Symbol;Acc:HGNC:4336]	-0.622129	-1.53914	0.0139541	protein_coding
ENSG00000134243	SORT1	sortilin 1 [Source:HGNC Symbol;Acc:HGNC:11186]	-0.621186	-1.53814	7.78078e-05	protein_coding
ENSG00000147255	IGSF1	immunoglobulin superfamily member 1 [Source:HGNC Symbol;Acc:HGNC:5948]	-0.621104	-1.53805	0.00829708	protein_coding
ENSG00000126218	F10	coagulation factor X [Source:HGNC Symbol;Acc:HGNC:3528]	-0.620919	-1.53785	0.0001176	protein_coding
ENSG00000109072	VTN	vitronectin [Source:HGNC Symbol;Acc:HGNC:12724]	-0.620712	-1.53763	3.69232e-05	protein_coding
ENSG00000116260	QSOX1	quiescin sulfhydryl oxidase 1 [Source:HGNC Symbol;Acc:HGNC:9756]	-0.620646	-1.53756	8.12423e-05	protein_coding
ENSG00000198242	RPL23A	ribosomal protein L23a [Source:HGNC Symbol;Acc:HGNC:10317]	-0.620223	-1.53711	4.6658e-06	protein_coding
ENSG00000012171	SEMA3B	semaphorin 3B [Source:HGNC Symbol;Acc:HGNC:10724]	-0.619849	-1.53671	1.77937e-06	protein_coding
ENSG00000171298	GAA	glucosidase alpha, acid [Source:HGNC Symbol;Acc:HGNC:4065]	-0.619594	-1.53644	1.47048e-05	protein_coding
ENSG00000132031	MATN3	matrilin 3 [Source:HGNC Symbol;Acc:HGNC:6909]	-0.619542	-1.53639	0.00961244	protein_coding
ENSG00000140545	MFGE8	milk fat globule-EGF factor 8 protein [Source:HGNC Symbol;Acc:HGNC:7036]	-0.616204	-1.53284	0.00109971	protein_coding
ENSG00000118298	CA14	carbonic anhydrase 14 [Source:HGNC Symbol;Acc:HGNC:1372]	-0.615456	-1.53204	0.00274663	protein_coding
ENSG00000114942	EEF1B2	eukaryotic translation elongation factor 1 beta 2 [Source:HGNC Symbol;Acc:HGNC:3208]	-0.615173	-1.53174	2.51731e-05	protein_coding
ENSG00000140988	RPS2	ribosomal protein S2 [Source:HGNC Symbol;Acc:HGNC:10404]	-0.61486	-1.53141	0.0237841	protein_coding
ENSG00000167971	CASKIN1	CASK interacting protein 1 [Source:HGNC Symbol;Acc:HGNC:20879]	-0.61472	-1.53126	0.00376126	protein_coding
ENSG00000170522	ELOVL6	ELOVL fatty acid elongase 6 [Source:HGNC Symbol;Acc:HGNC:15829]	-0.614377	-1.5309	0.000453123	protein_coding
ENSG00000149273	RPS3	ribosomal protein S3 [Source:HGNC Symbol;Acc:HGNC:10420]	-0.614251	-1.53076	7.06235e-05	protein_coding
ENSG00000118816	CCNI	cyclin I [Source:HGNC Symbol;Acc:HGNC:1595]	-0.614213	-1.53072	0.001269	protein_coding
ENSG00000115414	FN1	fibronectin 1 [Source:HGNC Symbol;Acc:HGNC:3778]	-0.612779	-1.5292	0.00122258	protein_coding
ENSG00000115590	IL1R2	interleukin 1 receptor type 2 [Source:HGNC Symbol;Acc:HGNC:5994]	-0.612703	-1.52912	0.0137458	protein_coding
ENSG00000039068	CDH1	cadherin 1 [Source:HGNC Symbol;Acc:HGNC:1748]	-0.611807	-1.52817	0.00148155	protein_coding
ENSG00000182718	ANXA2	annexin A2 [Source:HGNC Symbol;Acc:HGNC:537]	-0.611092	-1.52742	0.000205689	protein_coding
ENSG00000172270	BSG	basigin (Ok blood group) [Source:HGNC Symbol;Acc:HGNC:1116]	-0.61068	-1.52698	0.000156524	protein_coding
ENSG00000105852	PON3	paraoxonase 3 [Source:HGNC Symbol;Acc:HGNC:9206]	-0.610603	-1.5269	3.50186e-05	protein_coding
ENSG00000113739	STC2	stanniocalcin 2 [Source:HGNC Symbol;Acc:HGNC:11374]	-0.610185	-1.52645	0.00141085	protein_coding
ENSG00000111058	ACSS3	acyl-CoA synthetase short chain family member 3 [Source:HGNC Symbol;Acc:HGNC:24723]	-0.610135	-1.5264	3.19889e-05	protein_coding
ENSG00000099139	PCSK5	proprotein convertase subtilisin/kexin type 5 [Source:HGNC Symbol;Acc:HGNC:8747]	-0.609993	-1.52625	0.0147297	protein_coding
ENSG00000116251	RPL22	ribosomal protein L22 [Source:HGNC Symbol;Acc:HGNC:10315]	-0.608769	-1.52496	4.82598e-05	protein_coding
ENSG00000106327	TFR2	transferrin receptor 2 [Source:HGNC Symbol;Acc:HGNC:11762]	-0.608445	-1.52461	0.00011938	protein_coding
ENSG00000180210	F2	coagulation factor II, thrombin [Source:HGNC Symbol;Acc:HGNC:3535]	-0.608404	-1.52457	4.03727e-05	protein_coding
ENSG00000183010	PYCR1	pyrroline-5-carboxylate reductase 1 [Source:HGNC Symbol;Acc:HGNC:9721]	-0.608297	-1.52446	0.000208725	protein_coding
ENSG00000170525	PFKFB3	6-phosphofructo-2-kinase/fructose-2,6-biphosphatase 3 [Source:HGNC Symbol;Acc:HGNC:8874]	-0.608193	-1.52435	0.0112885	protein_coding
ENSG00000138080	EMILIN1	elastin microfibril interfacer 1 [Source:HGNC Symbol;Acc:HGNC:19880]	-0.608081	-1.52423	8.54488e-05	protein_coding
ENSG00000125730	C3	complement C3 [Source:HGNC Symbol;Acc:HGNC:1318]	-0.605906	-1.52193	0.000143003	protein_coding
ENSG00000141959	PFKL	phosphofructokinase, liver type [Source:HGNC Symbol;Acc:HGNC:8876]	-0.605462	-1.52147	1.11625e-05	protein_coding
ENSG00000120708	TGFBI	transforming growth factor beta induced [Source:HGNC Symbol;Acc:HGNC:11771]	-0.604171	-1.52011	4.82982e-06	protein_coding
ENSG00000172482	AGXT	alanine--glyoxylate and serine--pyruvate aminotransferase [Source:HGNC Symbol;Acc:HGNC:341]	-0.60401	-1.51994	4.07092e-05	protein_coding
ENSG00000173726	TOMM20	translocase of outer mitochondrial membrane 20 [Source:HGNC Symbol;Acc:HGNC:20947]	-0.603835	-1.51975	0.000126983	protein_coding
ENSG00000204991	SPIRE2	spire type actin nucleation factor 2 [Source:HGNC Symbol;Acc:HGNC:30623]	-0.602995	-1.51887	1.34002e-05	protein_coding
ENSG00000138823	MTTP	microsomal triglyceride transfer protein [Source:HGNC Symbol;Acc:HGNC:7467]	-0.602377	-1.51822	0.0028561	protein_coding
ENSG00000185269	NOTUM	notum, palmitoleoyl-protein carboxylesterase [Source:HGNC Symbol;Acc:HGNC:27106]	-0.602251	-1.51808	0.00416436	protein_coding
ENSG00000123983	ACSL3	acyl-CoA synthetase long chain family member 3 [Source:HGNC Symbol;Acc:HGNC:3570]	-0.602166	-1.51799	0.000303697	protein_coding
ENSG00000136295	TTYH3	tweety family member 3 [Source:HGNC Symbol;Acc:HGNC:22222]	-0.601905	-1.51772	1.03339e-05	protein_coding
ENSG00000147155	EBP	EBP cholestenol delta-isomerase [Source:HGNC Symbol;Acc:HGNC:3133]	-0.601535	-1.51733	0.00110166	protein_coding
ENSG00000139675	HNRNPA1L2	heterogeneous nuclear ribonucleoprotein A1 like 2 [Source:HGNC Symbol;Acc:HGNC:27067]	-0.60061	-1.51636	0.0401392	protein_coding
ENSG00000118898	PPL	periplakin [Source:HGNC Symbol;Acc:HGNC:9273]	-0.600335	-1.51607	0.000491743	protein_coding
ENSG00000140479	PCSK6	proprotein convertase subtilisin/kexin type 6 [Source:HGNC Symbol;Acc:HGNC:8569]	-0.600243	-1.51597	0.00102311	protein_coding
ENSG00000140807	NKD1	NKD inhibitor of WNT signaling pathway 1 [Source:HGNC Symbol;Acc:HGNC:17045]	-0.600059	-1.51578	3.4061e-07	protein_coding
ENSG00000141756	FKBP10	FKBP prolyl isomerase 10 [Source:HGNC Symbol;Acc:HGNC:18169]	-0.599652	-1.51535	4.6658e-06	protein_coding
ENSG00000170266	GLB1	galactosidase beta 1 [Source:HGNC Symbol;Acc:HGNC:4298]	-0.598749	-1.5144	0.000282867	protein_coding
ENSG00000092607	TBX15	T-box transcription factor 15 [Source:HGNC Symbol;Acc:HGNC:11594]	-0.598589	-1.51424	0.0103398	protein_coding
ENSG00000140451	PIF1	PIF1 5'-to-3' DNA helicase [Source:HGNC Symbol;Acc:HGNC:26220]	-0.598112	-1.51373	0.0186511	protein_coding
ENSG00000182534	MXRA7	matrix remodeling associated 7 [Source:HGNC Symbol;Acc:HGNC:7541]	-0.597499	-1.51309	0.00323037	protein_coding
ENSG00000185133	INPP5J	inositol polyphosphate-5-phosphatase J [Source:HGNC Symbol;Acc:HGNC:8956]	-0.597372	-1.51296	0.00612447	protein_coding
ENSG00000138759	FRAS1	Fraser extracellular matrix complex subunit 1 [Source:HGNC Symbol;Acc:HGNC:19185]	-0.597265	-1.51285	0.00017506	protein_coding
ENSG00000142798	HSPG2	heparan sulfate proteoglycan 2 [Source:HGNC Symbol;Acc:HGNC:5273]	-0.597197	-1.51277	5.27923e-05	protein_coding
ENSG00000118705	RPN2	ribophorin II [Source:HGNC Symbol;Acc:HGNC:10382]	-0.597042	-1.51261	0.000112926	protein_coding
ENSG00000162383	SLC1A7	solute carrier family 1 member 7 [Source:HGNC Symbol;Acc:HGNC:10945]	-0.596559	-1.51211	0.0196416	protein_coding
ENSG00000089597	GANAB	glucosidase II alpha subunit [Source:HGNC Symbol;Acc:HGNC:4138]	-0.596324	-1.51186	0.000160504	protein_coding
ENSG00000112715	VEGFA	vascular endothelial growth factor A [Source:HGNC Symbol;Acc:HGNC:12680]	-0.595554	-1.51105	0.00104249	protein_coding
ENSG00000143870	PDIA6	protein disulfide isomerase family A member 6 [Source:HGNC Symbol;Acc:HGNC:30168]	-0.595288	-1.51077	1.61889e-05	protein_coding
ENSG00000128595	CALU	calumenin [Source:HGNC Symbol;Acc:HGNC:1458]	-0.593709	-1.50912	1.84527e-05	protein_coding
ENSG00000160094	ZNF362	zinc finger protein 362 [Source:HGNC Symbol;Acc:HGNC:18079]	-0.593398	-1.5088	0.000125191	protein_coding
ENSG00000073060	SCARB1	scavenger receptor class B member 1 [Source:HGNC Symbol;Acc:HGNC:1664]	-0.593391	-1.50879	7.65802e-06	protein_coding
ENSG00000179163	FUCA1	alpha-L-fucosidase 1 [Source:HGNC Symbol;Acc:HGNC:4006]	-0.592962	-1.50834	8.20167e-05	protein_coding
ENSG00000147804	SLC39A4	solute carrier family 39 member 4 [Source:HGNC Symbol;Acc:HGNC:17129]	-0.592109	-1.50745	0.00403081	protein_coding
ENSG00000100242	SUN2	Sad1 and UNC84 domain containing 2 [Source:HGNC Symbol;Acc:HGNC:14210]	-0.590503	-1.50577	0.000118236	protein_coding
ENSG00000258818	RNASE4	ribonuclease A family member 4 [Source:HGNC Symbol;Acc:HGNC:10047]	-0.590262	-1.50552	0.0218339	protein_coding
ENSG00000124155	PIGT	phosphatidylinositol glycan anchor biosynthesis class T [Source:HGNC Symbol;Acc:HGNC:14938]	-0.590088	-1.50534	5.25686e-06	protein_coding
ENSG00000172765	TMCC1	transmembrane and coiled-coil domain family 1 [Source:HGNC Symbol;Acc:HGNC:29116]	-0.589332	-1.50455	0.00443495	protein_coding
ENSG00000143499	SMYD2	SET and MYND domain containing 2 [Source:HGNC Symbol;Acc:HGNC:20982]	-0.589032	-1.50424	0.000107333	protein_coding
ENSG00000107902	LHPP	phospholysine phosphohistidine inorganic pyrophosphate phosphatase [Source:HGNC Symbol;Acc:HGNC:30042]	-0.588396	-1.50357	0.0018374	protein_coding
ENSG00000130203	APOE	apolipoprotein E [Source:HGNC Symbol;Acc:HGNC:613]	-0.587962	-1.50312	0.00544681	protein_coding
ENSG00000168743	NPNT	nephronectin [Source:HGNC Symbol;Acc:HGNC:27405]	-0.58726	-1.50239	0.00299264	protein_coding
ENSG00000203985	LDLRAD1	low density lipoprotein receptor class A domain containing 1 [Source:HGNC Symbol;Acc:HGNC:32069]	-0.587006	-1.50213	0.00566664	protein_coding
ENSG00000044446	PHKA2	phosphorylase kinase regulatory subunit alpha 2 [Source:HGNC Symbol;Acc:HGNC:8926]	-0.586809	-1.50192	0.00051682	protein_coding
ENSG00000147383	NSDHL	NAD(P) dependent steroid dehydrogenase-like [Source:HGNC Symbol;Acc:HGNC:13398]	-0.586441	-1.50154	0.00039256	protein_coding
ENSG00000145425	RPS3A	ribosomal protein S3A [Source:HGNC Symbol;Acc:HGNC:10421]	-0.586212	-1.5013	0.00257183	protein_coding
ENSG00000152767	FARP1	FERM, ARH/RhoGEF and pleckstrin domain protein 1 [Source:HGNC Symbol;Acc:HGNC:3591]	-0.58619	-1.50128	0.00156013	protein_coding
ENSG00000110011	DNAJC4	DnaJ heat shock protein family (Hsp40) member C4 [Source:HGNC Symbol;Acc:HGNC:5271]	-0.585711	-1.50078	0.00256595	protein_coding
ENSG00000092621	PHGDH	phosphoglycerate dehydrogenase [Source:HGNC Symbol;Acc:HGNC:8923]	-0.585451	-1.50051	0.00187875	protein_coding
ENSG00000104823	ECH1	enoyl-CoA hydratase 1 [Source:HGNC Symbol;Acc:HGNC:3149]	-0.584639	-1.49966	3.86421e-05	protein_coding
ENSG00000170099	SERPINA6	serpin family A member 6 [Source:HGNC Symbol;Acc:HGNC:1540]	-0.584514	-1.49953	0.000705468	protein_coding
ENSG00000186918	ZNF395	zinc finger protein 395 [Source:HGNC Symbol;Acc:HGNC:18737]	-0.58374	-1.49873	0.00349741	protein_coding
ENSG00000155463	OXA1L	OXA1L mitochondrial inner membrane protein [Source:HGNC Symbol;Acc:HGNC:8526]	-0.583088	-1.49805	1.06949e-05	protein_coding
ENSG00000130528	HRC	histidine rich calcium binding protein [Source:HGNC Symbol;Acc:HGNC:5178]	-0.583058	-1.49802	0.000198216	protein_coding
ENSG00000135506	OS9	OS9 endoplasmic reticulum lectin [Source:HGNC Symbol;Acc:HGNC:16994]	-0.582901	-1.49786	0.000189902	protein_coding
ENSG00000030582	GRN	granulin precursor [Source:HGNC Symbol;Acc:HGNC:4601]	-0.582459	-1.4974	8.15283e-06	protein_coding
ENSG00000106868	SUSD1	sushi domain containing 1 [Source:HGNC Symbol;Acc:HGNC:25413]	-0.582162	-1.49709	7.02753e-06	protein_coding
ENSG00000113719	ERGIC1	endoplasmic reticulum-golgi intermediate compartment 1 [Source:HGNC Symbol;Acc:HGNC:29205]	-0.579824	-1.49467	0.000675144	protein_coding
ENSG00000175183	CSRP2	cysteine and glycine rich protein 2 [Source:HGNC Symbol;Acc:HGNC:2470]	-0.579596	-1.49443	0.00282565	protein_coding
ENSG00000186642	PDE2A	phosphodiesterase 2A [Source:HGNC Symbol;Acc:HGNC:8777]	-0.579174	-1.49399	0.0499006	protein_coding
ENSG00000148926	ADM	adrenomedullin [Source:HGNC Symbol;Acc:HGNC:259]	-0.578917	-1.49373	0.0181856	protein_coding
ENSG00000184840	TMED9	transmembrane p24 trafficking protein 9 [Source:HGNC Symbol;Acc:HGNC:24878]	-0.578631	-1.49343	1.22857e-05	protein_coding
ENSG00000111859	NEDD9	neural precursor cell expressed, developmentally down-regulated 9 [Source:HGNC Symbol;Acc:HGNC:7733]	-0.578441	-1.49324	0.000233485	protein_coding
ENSG00000105438	KDELR1	KDEL endoplasmic reticulum protein retention receptor 1 [Source:HGNC Symbol;Acc:HGNC:6304]	-0.577778	-1.49255	0.000449238	protein_coding
ENSG00000099937	SERPIND1	serpin family D member 1 [Source:HGNC Symbol;Acc:HGNC:4838]	-0.577678	-1.49245	0.000917994	protein_coding
ENSG00000102595	UGGT2	UDP-glucose glycoprotein glucosyltransferase 2 [Source:HGNC Symbol;Acc:HGNC:15664]	-0.577199	-1.49195	4.9494e-05	protein_coding
ENSG00000116962	NID1	nidogen 1 [Source:HGNC Symbol;Acc:HGNC:7821]	-0.576821	-1.49156	0.00405239	protein_coding
ENSG00000105755	ETHE1	ETHE1 persulfide dioxygenase [Source:HGNC Symbol;Acc:HGNC:23287]	-0.575261	-1.48995	0.000476545	protein_coding
ENSG00000064687	ABCA7	ATP binding cassette subfamily A member 7 [Source:HGNC Symbol;Acc:HGNC:37]	-0.575199	-1.48988	0.0011591	protein_coding
ENSG00000071553	ATP6AP1	ATPase H+ transporting accessory protein 1 [Source:HGNC Symbol;Acc:HGNC:868]	-0.57499	-1.48967	0.00104612	protein_coding
ENSG00000012660	ELOVL5	ELOVL fatty acid elongase 5 [Source:HGNC Symbol;Acc:HGNC:21308]	-0.574842	-1.48951	3.35514e-06	protein_coding
ENSG00000182199	SHMT2	serine hydroxymethyltransferase 2 [Source:HGNC Symbol;Acc:HGNC:10852]	-0.574723	-1.48939	0.0012416	protein_coding
ENSG00000100196	KDELR3	KDEL endoplasmic reticulum protein retention receptor 3 [Source:HGNC Symbol;Acc:HGNC:6306]	-0.574422	-1.48908	0.000204355	protein_coding
ENSG00000149809	TM7SF2	transmembrane 7 superfamily member 2 [Source:HGNC Symbol;Acc:HGNC:11863]	-0.574114	-1.48876	0.0022033	protein_coding
ENSG00000204386	NEU1	neuraminidase 1 [Source:HGNC Symbol;Acc:HGNC:7758]	-0.574064	-1.48871	6.04653e-08	protein_coding
ENSG00000172663	TMEM134	transmembrane protein 134 [Source:HGNC Symbol;Acc:HGNC:26142]	-0.573902	-1.48854	0.0188624	protein_coding
ENSG00000089289	IGBP1	immunoglobulin binding protein 1 [Source:HGNC Symbol;Acc:HGNC:5461]	-0.573078	-1.48769	0.00199485	protein_coding
ENSG00000168028	RPSA	ribosomal protein SA [Source:HGNC Symbol;Acc:HGNC:6502]	-0.572323	-1.48692	0.0193496	protein_coding
ENSG00000148123	PLPPR1	phospholipid phosphatase related 1 [Source:HGNC Symbol;Acc:HGNC:25993]	-0.57228	-1.48687	0.00183738	protein_coding
ENSG00000108582	CPD	carboxypeptidase D [Source:HGNC Symbol;Acc:HGNC:2301]	-0.571176	-1.48573	0.000674037	protein_coding
ENSG00000198034	RPS4X	ribosomal protein S4 X-linked [Source:HGNC Symbol;Acc:HGNC:10424]	-0.570938	-1.48549	8.4339e-06	protein_coding
ENSG00000142949	PTPRF	protein tyrosine phosphatase receptor type F [Source:HGNC Symbol;Acc:HGNC:9670]	-0.568251	-1.48273	0.00136874	protein_coding
ENSG00000204228	HSD17B8	hydroxysteroid 17-beta dehydrogenase 8 [Source:HGNC Symbol;Acc:HGNC:3554]	-0.568208	-1.48268	0.0164437	protein_coding
ENSG00000111669	TPI1	triosephosphate isomerase 1 [Source:HGNC Symbol;Acc:HGNC:12009]	-0.568083	-1.48255	0.000266419	protein_coding
ENSG00000179222	MAGED1	MAGE family member D1 [Source:HGNC Symbol;Acc:HGNC:6813]	-0.567876	-1.48234	0.00017506	protein_coding
ENSG00000213614	HEXA	hexosaminidase subunit alpha [Source:HGNC Symbol;Acc:HGNC:4878]	-0.567801	-1.48226	0.000315647	protein_coding
ENSG00000162882	HAAO	3-hydroxyanthranilate 3,4-dioxygenase [Source:HGNC Symbol;Acc:HGNC:4796]	-0.567411	-1.48186	0.00545792	protein_coding
ENSG00000170915	PAQR8	progestin and adipoQ receptor family member 8 [Source:HGNC Symbol;Acc:HGNC:15708]	-0.566709	-1.48114	1.97946e-05	protein_coding
ENSG00000112320	SOBP	sine oculis binding protein homolog [Source:HGNC Symbol;Acc:HGNC:29256]	-0.566542	-1.48097	3.40133e-06	protein_coding
ENSG00000165238	WNK2	WNK lysine deficient protein kinase 2 [Source:HGNC Symbol;Acc:HGNC:14542]	-0.566141	-1.48056	5.79519e-07	protein_coding
ENSG00000021300	PLEKHB1	pleckstrin homology domain containing B1 [Source:HGNC Symbol;Acc:HGNC:19079]	-0.564363	-1.47873	0.0454184	protein_coding
ENSG00000114698	PLSCR4	phospholipid scramblase 4 [Source:HGNC Symbol;Acc:HGNC:16497]	-0.564036	-1.4784	0.0344646	protein_coding
ENSG00000091136	LAMB1	laminin subunit beta 1 [Source:HGNC Symbol;Acc:HGNC:6486]	-0.563793	-1.47815	0.000572873	protein_coding
ENSG00000049089	COL9A2	collagen type IX alpha 2 chain [Source:HGNC Symbol;Acc:HGNC:2218]	-0.563524	-1.47788	0.00215254	protein_coding
ENSG00000188060	RAB42	RAB42, member RAS oncogene family [Source:HGNC Symbol;Acc:HGNC:28702]	-0.563253	-1.4776	0.000622262	protein_coding
ENSG00000197930	ERO1A	endoplasmic reticulum oxidoreductase 1 alpha [Source:HGNC Symbol;Acc:HGNC:13280]	-0.562094	-1.47641	0.00117761	protein_coding
ENSG00000204628	RACK1	receptor for activated C kinase 1 [Source:HGNC Symbol;Acc:HGNC:4399]	-0.561924	-1.47624	0.000389014	protein_coding
ENSG00000104805	NUCB1	nucleobindin 1 [Source:HGNC Symbol;Acc:HGNC:8043]	-0.561645	-1.47595	0.000163281	protein_coding
ENSG00000125991	ERGIC3	ERGIC and golgi 3 [Source:HGNC Symbol;Acc:HGNC:15927]	-0.561587	-1.47589	7.50794e-06	protein_coding
ENSG00000141627	DYM	dymeclin [Source:HGNC Symbol;Acc:HGNC:21317]	-0.561367	-1.47567	8.20167e-05	protein_coding
ENSG00000117385	P3H1	prolyl 3-hydroxylase 1 [Source:HGNC Symbol;Acc:HGNC:19316]	-0.561227	-1.47552	7.44218e-05	protein_coding
ENSG00000134333	LDHA	lactate dehydrogenase A [Source:HGNC Symbol;Acc:HGNC:6535]	-0.560928	-1.47522	0.000258738	protein_coding
ENSG00000172456	FGGY	FGGY carbohydrate kinase domain containing [Source:HGNC Symbol;Acc:HGNC:25610]	-0.56078	-1.47507	0.0131659	protein_coding
ENSG00000170889	RPS9	ribosomal protein S9 [Source:HGNC Symbol;Acc:HGNC:10442]	-0.56032	-1.4746	0.00715608	protein_coding
ENSG00000112305	SMAP1	small ArfGAP 1 [Source:HGNC Symbol;Acc:HGNC:19651]	-0.560111	-1.47438	0.00412005	protein_coding
ENSG00000049239	H6PD	hexose-6-phosphate dehydrogenase/glucose 1-dehydrogenase [Source:HGNC Symbol;Acc:HGNC:4795]	-0.559752	-1.47402	0.000545741	protein_coding
ENSG00000205269	TMEM170B	transmembrane protein 170B [Source:HGNC Symbol;Acc:HGNC:34244]	-0.559709	-1.47397	0.00281481	protein_coding
ENSG00000117601	SERPINC1	serpin family C member 1 [Source:HGNC Symbol;Acc:HGNC:775]	-0.559562	-1.47382	0.0211887	protein_coding
ENSG00000163975	MELTF	melanotransferrin [Source:HGNC Symbol;Acc:HGNC:7037]	-0.559362	-1.47362	0.000722586	protein_coding
ENSG00000132386	SERPINF1	serpin family F member 1 [Source:HGNC Symbol;Acc:HGNC:8824]	-0.559295	-1.47355	0.000204355	protein_coding
ENSG00000104324	CPQ	carboxypeptidase Q [Source:HGNC Symbol;Acc:HGNC:16910]	-0.5585	-1.47274	1.22857e-05	protein_coding
ENSG00000049192	ADAMTS6	ADAM metallopeptidase with thrombospondin type 1 motif 6 [Source:HGNC Symbol;Acc:HGNC:222]	-0.558499	-1.47274	0.00129002	protein_coding
ENSG00000092964	DPYSL2	dihydropyrimidinase like 2 [Source:HGNC Symbol;Acc:HGNC:3014]	-0.556597	-1.4708	0.00376126	protein_coding
ENSG00000122642	FKBP9	FKBP prolyl isomerase 9 [Source:HGNC Symbol;Acc:HGNC:3725]	-0.555725	-1.46991	0.000504688	protein_coding
ENSG00000183255	PTTG1IP	PTTG1 interacting protein [Source:HGNC Symbol;Acc:HGNC:13524]	-0.554641	-1.4688	0.00659621	protein_coding
ENSG00000136731	UGGT1	UDP-glucose glycoprotein glucosyltransferase 1 [Source:HGNC Symbol;Acc:HGNC:15663]	-0.552993	-1.46713	7.53673e-05	protein_coding
ENSG00000108479	GALK1	galactokinase 1 [Source:HGNC Symbol;Acc:HGNC:4118]	-0.552989	-1.46712	0.000895216	protein_coding
ENSG00000182326	C1S	complement C1s [Source:HGNC Symbol;Acc:HGNC:1247]	-0.552966	-1.4671	0.001059	protein_coding
ENSG00000101444	AHCY	adenosylhomocysteinase [Source:HGNC Symbol;Acc:HGNC:343]	-0.552428	-1.46655	0.000283064	protein_coding
ENSG00000112699	GMDS	GDP-mannose 4,6-dehydratase [Source:HGNC Symbol;Acc:HGNC:4369]	-0.551532	-1.46564	0.00752298	protein_coding
ENSG00000133195	SLC39A11	solute carrier family 39 member 11 [Source:HGNC Symbol;Acc:HGNC:14463]	-0.550157	-1.46425	0.00143367	protein_coding
ENSG00000105223	PLD3	phospholipase D family member 3 [Source:HGNC Symbol;Acc:HGNC:17158]	-0.549901	-1.46399	0.00141247	protein_coding
ENSG00000184500	PROS1	protein S [Source:HGNC Symbol;Acc:HGNC:9456]	-0.549424	-1.4635	0.00090917	protein_coding
ENSG00000130304	SLC27A1	solute carrier family 27 member 1 [Source:HGNC Symbol;Acc:HGNC:10995]	-0.549068	-1.46314	0.000285366	protein_coding
ENSG00000111275	ALDH2	aldehyde dehydrogenase 2 family member [Source:HGNC Symbol;Acc:HGNC:404]	-0.548655	-1.46272	0.000390908	protein_coding
ENSG00000120885	CLU	clusterin [Source:HGNC Symbol;Acc:HGNC:2095]	-0.548259	-1.46232	0.00594361	protein_coding
ENSG00000180767	CHST13	carbohydrate sulfotransferase 13 [Source:HGNC Symbol;Acc:HGNC:21755]	-0.547844	-1.4619	0.00103993	protein_coding
ENSG00000168495	POLR3D	RNA polymerase III subunit D [Source:HGNC Symbol;Acc:HGNC:1080]	-0.545887	-1.45992	0.000872217	protein_coding
ENSG00000095932	SMIM24	small integral membrane protein 24 [Source:HGNC Symbol;Acc:HGNC:37244]	-0.545801	-1.45983	0.00415782	protein_coding
ENSG00000162729	IGSF8	immunoglobulin superfamily member 8 [Source:HGNC Symbol;Acc:HGNC:17813]	-0.545499	-1.45953	0.000144919	protein_coding
ENSG00000074695	LMAN1	lectin, mannose binding 1 [Source:HGNC Symbol;Acc:HGNC:6631]	-0.545166	-1.45919	0.000571887	protein_coding
ENSG00000197496	SLC2A10	solute carrier family 2 member 10 [Source:HGNC Symbol;Acc:HGNC:13444]	-0.544906	-1.45892	0.0116699	protein_coding
ENSG00000089351	GRAMD1A	GRAM domain containing 1A [Source:HGNC Symbol;Acc:HGNC:29305]	-0.544726	-1.45874	0.00172208	protein_coding
ENSG00000141526	SLC16A3	solute carrier family 16 member 3 [Source:HGNC Symbol;Acc:HGNC:10924]	-0.544226	-1.45824	0.000495609	protein_coding
ENSG00000065485	PDIA5	protein disulfide isomerase family A member 5 [Source:HGNC Symbol;Acc:HGNC:24811]	-0.543589	-1.45759	0.000119695	protein_coding
ENSG00000157399	ARSE	arylsulfatase E [Source:HGNC Symbol;Acc:HGNC:719]	-0.543305	-1.45731	0.000976587	protein_coding
ENSG00000172037	LAMB2	laminin subunit beta 2 [Source:HGNC Symbol;Acc:HGNC:6487]	-0.543174	-1.45717	0.00219566	protein_coding
ENSG00000164638	SLC29A4	solute carrier family 29 member 4 [Source:HGNC Symbol;Acc:HGNC:23097]	-0.542279	-1.45627	0.000326085	protein_coding
ENSG00000131269	ABCB7	ATP binding cassette subfamily B member 7 [Source:HGNC Symbol;Acc:HGNC:48]	-0.542243	-1.45623	9.53435e-05	protein_coding
ENSG00000151779	NBAS	neuroblastoma amplified sequence [Source:HGNC Symbol;Acc:HGNC:15625]	-0.541518	-1.4555	0.00270478	protein_coding
ENSG00000176092	CRYBG2	crystallin beta-gamma domain containing 2 [Source:HGNC Symbol;Acc:HGNC:17295]	-0.541297	-1.45528	0.0367158	protein_coding
ENSG00000137171	KLC4	kinesin light chain 4 [Source:HGNC Symbol;Acc:HGNC:21624]	-0.541226	-1.45521	0.00412005	protein_coding
ENSG00000167123	CERCAM	cerebral endothelial cell adhesion molecule [Source:HGNC Symbol;Acc:HGNC:23723]	-0.540999	-1.45498	0.000200045	protein_coding
ENSG00000186184	POLR1D	RNA polymerase I and III subunit D [Source:HGNC Symbol;Acc:HGNC:20422]	-0.540764	-1.45474	0.00207391	protein_coding
ENSG00000149428	HYOU1	hypoxia up-regulated 1 [Source:HGNC Symbol;Acc:HGNC:16931]	-0.540762	-1.45474	0.00109705	protein_coding
ENSG00000186951	PPARA	peroxisome proliferator activated receptor alpha [Source:HGNC Symbol;Acc:HGNC:9232]	-0.540022	-1.45399	0.00640805	protein_coding
ENSG00000165863	C10orf82	chromosome 10 open reading frame 82 [Source:HGNC Symbol;Acc:HGNC:28500]	-0.539704	-1.45367	0.0083927	protein_coding
ENSG00000164237	CMBL	carboxymethylenebutenolidase homolog [Source:HGNC Symbol;Acc:HGNC:25090]	-0.539521	-1.45349	0.000196126	protein_coding
ENSG00000142534	RPS11	ribosomal protein S11 [Source:HGNC Symbol;Acc:HGNC:10384]	-0.539001	-1.45297	0.000157016	protein_coding
ENSG00000154556	SORBS2	sorbin and SH3 domain containing 2 [Source:HGNC Symbol;Acc:HGNC:24098]	-0.538874	-1.45284	0.000104246	protein_coding
ENSG00000167513	CDT1	chromatin licensing and DNA replication factor 1 [Source:HGNC Symbol;Acc:HGNC:24576]	-0.538761	-1.45272	0.000308725	protein_coding
ENSG00000114854	TNNC1	troponin C1, slow skeletal and cardiac type [Source:HGNC Symbol;Acc:HGNC:11943]	-0.538344	-1.4523	0.00388992	protein_coding
ENSG00000123561	SERPINA7	serpin family A member 7 [Source:HGNC Symbol;Acc:HGNC:11583]	-0.537943	-1.4519	0.00563825	protein_coding
ENSG00000169093	ASMTL	acetylserotonin O-methyltransferase like [Source:HGNC Symbol;Acc:HGNC:751]	-0.537161	-1.45111	0.00113354	protein_coding
ENSG00000149476	TKFC	triokinase and FMN cyclase [Source:HGNC Symbol;Acc:HGNC:24552]	-0.536668	-1.45062	0.00061486	protein_coding
ENSG00000175390	EIF3F	eukaryotic translation initiation factor 3 subunit F [Source:HGNC Symbol;Acc:HGNC:3275]	-0.535857	-1.4498	0.0161526	protein_coding
ENSG00000184489	PTP4A3	protein tyrosine phosphatase 4A3 [Source:HGNC Symbol;Acc:HGNC:9636]	-0.535767	-1.44971	0.00199485	protein_coding
ENSG00000136026	CKAP4	cytoskeleton associated protein 4 [Source:HGNC Symbol;Acc:HGNC:16991]	-0.535327	-1.44927	0.000189902	protein_coding
ENSG00000100075	SLC25A1	solute carrier family 25 member 1 [Source:HGNC Symbol;Acc:HGNC:10979]	-0.534743	-1.44868	0.000132979	protein_coding
ENSG00000111144	LTA4H	leukotriene A4 hydrolase [Source:HGNC Symbol;Acc:HGNC:6710]	-0.534337	-1.44828	0.000857986	protein_coding
ENSG00000136868	SLC31A1	solute carrier family 31 member 1 [Source:HGNC Symbol;Acc:HGNC:11016]	-0.53398	-1.44792	0.000259298	protein_coding
ENSG00000169919	GUSB	glucuronidase beta [Source:HGNC Symbol;Acc:HGNC:4696]	-0.533753	-1.44769	0.000346332	protein_coding
ENSG00000132470	ITGB4	integrin subunit beta 4 [Source:HGNC Symbol;Acc:HGNC:6158]	-0.533542	-1.44748	0.00130404	protein_coding
ENSG00000116133	DHCR24	24-dehydrocholesterol reductase [Source:HGNC Symbol;Acc:HGNC:2859]	-0.533186	-1.44712	0.00920853	protein_coding
ENSG00000105404	RABAC1	Rab acceptor 1 [Source:HGNC Symbol;Acc:HGNC:9794]	-0.53307	-1.447	0.0118901	protein_coding
ENSG00000187091	PLCD1	phospholipase C delta 1 [Source:HGNC Symbol;Acc:HGNC:9060]	-0.532978	-1.44691	0.0218339	protein_coding
ENSG00000198910	L1CAM	L1 cell adhesion molecule [Source:HGNC Symbol;Acc:HGNC:6470]	-0.532406	-1.44634	0.000204355	protein_coding
ENSG00000166557	TMED3	transmembrane p24 trafficking protein 3 [Source:HGNC Symbol;Acc:HGNC:28889]	-0.532	-1.44593	0.00282667	protein_coding
ENSG00000215788	TNFRSF25	TNF receptor superfamily member 25 [Source:HGNC Symbol;Acc:HGNC:11910]	-0.531763	-1.4457	0.0424142	protein_coding
ENSG00000167397	VKORC1	vitamin K epoxide reductase complex subunit 1 [Source:HGNC Symbol;Acc:HGNC:23663]	-0.531647	-1.44558	0.00022192	protein_coding
ENSG00000013288	MAN2B2	mannosidase alpha class 2B member 2 [Source:HGNC Symbol;Acc:HGNC:29623]	-0.530584	-1.44451	0.000180729	protein_coding
ENSG00000089006	SNX5	sorting nexin 5 [Source:HGNC Symbol;Acc:HGNC:14969]	-0.530473	-1.4444	1.00573e-05	protein_coding
ENSG00000166441	RPL27A	ribosomal protein L27a [Source:HGNC Symbol;Acc:HGNC:10329]	-0.529895	-1.44382	0.0484053	protein_coding
ENSG00000100979	PLTP	phospholipid transfer protein [Source:HGNC Symbol;Acc:HGNC:9093]	-0.529655	-1.44358	0.00038687	protein_coding
ENSG00000250799	PRODH2	proline dehydrogenase 2 [Source:HGNC Symbol;Acc:HGNC:17325]	-0.529565	-1.44349	0.0475042	protein_coding
ENSG00000157593	SLC35B2	solute carrier family 35 member B2 [Source:HGNC Symbol;Acc:HGNC:16872]	-0.529552	-1.44348	0.000268035	protein_coding
ENSG00000154269	ENPP3	ectonucleotide pyrophosphatase/phosphodiesterase 3 [Source:HGNC Symbol;Acc:HGNC:3358]	-0.52902	-1.44295	0.00124971	protein_coding
ENSG00000183762	KREMEN1	kringle containing transmembrane protein 1 [Source:HGNC Symbol;Acc:HGNC:17550]	-0.52848	-1.44241	0.000787324	protein_coding
ENSG00000070759	TESK2	testis associated actin remodelling kinase 2 [Source:HGNC Symbol;Acc:HGNC:11732]	-0.528457	-1.44239	0.0188042	protein_coding
ENSG00000166126	AMN	amnion associated transmembrane protein [Source:HGNC Symbol;Acc:HGNC:14604]	-0.528333	-1.44226	0.0147992	protein_coding
ENSG00000127863	TNFRSF19	TNF receptor superfamily member 19 [Source:HGNC Symbol;Acc:HGNC:11915]	-0.528315	-1.44224	0.026422	protein_coding
ENSG00000070756	PABPC1	poly(A) binding protein cytoplasmic 1 [Source:HGNC Symbol;Acc:HGNC:8554]	-0.527452	-1.44138	0.0038801	protein_coding
ENSG00000173894	CBX2	chromobox 2 [Source:HGNC Symbol;Acc:HGNC:1552]	-0.527447	-1.44138	0.00128993	protein_coding
ENSG00000079805	DNM2	dynamin 2 [Source:HGNC Symbol;Acc:HGNC:2974]	-0.527164	-1.44109	0.000451594	protein_coding
ENSG00000099219	ERMP1	endoplasmic reticulum metallopeptidase 1 [Source:HGNC Symbol;Acc:HGNC:23703]	-0.526263	-1.44019	0.0012416	protein_coding
ENSG00000148303	RPL7A	ribosomal protein L7a [Source:HGNC Symbol;Acc:HGNC:10364]	-0.526013	-1.43994	0.0098241	protein_coding
ENSG00000087245	MMP2	matrix metallopeptidase 2 [Source:HGNC Symbol;Acc:HGNC:7166]	-0.52601	-1.43994	0.00136726	protein_coding
ENSG00000155660	PDIA4	protein disulfide isomerase family A member 4 [Source:HGNC Symbol;Acc:HGNC:30167]	-0.525973	-1.4399	7.5168e-05	protein_coding
ENSG00000173221	GLRX	glutaredoxin [Source:HGNC Symbol;Acc:HGNC:4330]	-0.525532	-1.43946	0.0259826	protein_coding
ENSG00000090863	GLG1	golgi glycoprotein 1 [Source:HGNC Symbol;Acc:HGNC:4316]	-0.525294	-1.43923	9.64003e-05	protein_coding
ENSG00000125848	FLRT3	fibronectin leucine rich transmembrane protein 3 [Source:HGNC Symbol;Acc:HGNC:3762]	-0.524424	-1.43836	0.00179403	protein_coding
ENSG00000187109	NAP1L1	nucleosome assembly protein 1 like 1 [Source:HGNC Symbol;Acc:HGNC:7637]	-0.523733	-1.43767	0.000711582	protein_coding
ENSG00000129103	SUMF2	sulfatase modifying factor 2 [Source:HGNC Symbol;Acc:HGNC:20415]	-0.521981	-1.43593	0.00054736	protein_coding
ENSG00000172053	QARS	glutaminyl-tRNA synthetase [Source:HGNC Symbol;Acc:HGNC:9751]	-0.521712	-1.43566	0.00213571	protein_coding
ENSG00000149823	VPS51	VPS51 subunit of GARP complex [Source:HGNC Symbol;Acc:HGNC:1172]	-0.521598	-1.43554	0.0015385	protein_coding
ENSG00000115718	PROC	protein C, inactivator of coagulation factors Va and VIIIa [Source:HGNC Symbol;Acc:HGNC:9451]	-0.520688	-1.43464	0.000188291	protein_coding
ENSG00000149743	TRPT1	tRNA phosphotransferase 1 [Source:HGNC Symbol;Acc:HGNC:20316]	-0.52032	-1.43427	0.00239395	protein_coding
ENSG00000165802	NSMF	NMDA receptor synaptonuclear signaling and neuronal migration factor [Source:HGNC Symbol;Acc:HGNC:29843]	-0.52001	-1.43397	0.00104853	protein_coding
ENSG00000160767	FAM189B	family with sequence similarity 189 member B [Source:HGNC Symbol;Acc:HGNC:1233]	-0.519891	-1.43385	0.000385137	protein_coding
ENSG00000103811	CTSH	cathepsin H [Source:HGNC Symbol;Acc:HGNC:2535]	-0.519667	-1.43362	3.70811e-06	protein_coding
ENSG00000072274	TFRC	transferrin receptor [Source:HGNC Symbol;Acc:HGNC:11763]	-0.519236	-1.4332	0.00106385	protein_coding
ENSG00000117834	SLC5A9	solute carrier family 5 member 9 [Source:HGNC Symbol;Acc:HGNC:22146]	-0.519159	-1.43312	0.0286584	protein_coding
ENSG00000197712	FAM114A1	family with sequence similarity 114 member A1 [Source:HGNC Symbol;Acc:HGNC:25087]	-0.519083	-1.43304	0.0042257	protein_coding
ENSG00000155158	TTC39B	tetratricopeptide repeat domain 39B [Source:HGNC Symbol;Acc:HGNC:23704]	-0.519066	-1.43303	0.00480695	protein_coding
ENSG00000161016	RPL8	ribosomal protein L8 [Source:HGNC Symbol;Acc:HGNC:10368]	-0.517972	-1.43194	0.00238452	protein_coding
ENSG00000174444	RPL4	ribosomal protein L4 [Source:HGNC Symbol;Acc:HGNC:10353]	-0.517907	-1.43188	0.0064294	protein_coding
ENSG00000130741	EIF2S3	eukaryotic translation initiation factor 2 subunit gamma [Source:HGNC Symbol;Acc:HGNC:3267]	-0.517763	-1.43173	3.54837e-06	protein_coding
ENSG00000135916	ITM2C	integral membrane protein 2C [Source:HGNC Symbol;Acc:HGNC:6175]	-0.517681	-1.43165	0.000411019	protein_coding
ENSG00000110811	P3H3	prolyl 3-hydroxylase 3 [Source:HGNC Symbol;Acc:HGNC:19318]	-0.517424	-1.4314	0.00147828	protein_coding
ENSG00000115677	HDLBP	high density lipoprotein binding protein [Source:HGNC Symbol;Acc:HGNC:4857]	-0.516608	-1.43059	0.000589298	protein_coding
ENSG00000143382	ADAMTSL4	ADAMTS like 4 [Source:HGNC Symbol;Acc:HGNC:19706]	-0.516497	-1.43048	1.19481e-05	protein_coding
ENSG00000064601	CTSA	cathepsin A [Source:HGNC Symbol;Acc:HGNC:9251]	-0.51647	-1.43045	2.07745e-05	protein_coding
ENSG00000163322	ABRAXAS1	abraxas 1, BRCA1 A complex subunit [Source:HGNC Symbol;Acc:HGNC:25829]	-0.51643	-1.43041	0.0100525	protein_coding
ENSG00000130702	LAMA5	laminin subunit alpha 5 [Source:HGNC Symbol;Acc:HGNC:6485]	-0.516302	-1.43028	0.0031667	protein_coding
ENSG00000152082	MZT2B	mitotic spindle organizing protein 2B [Source:HGNC Symbol;Acc:HGNC:25886]	-0.51621	-1.43019	0.0118088	protein_coding
ENSG00000125652	ALKBH7	alkB homolog 7 [Source:HGNC Symbol;Acc:HGNC:21306]	-0.515209	-1.4292	0.0459767	protein_coding
ENSG00000113328	CCNG1	cyclin G1 [Source:HGNC Symbol;Acc:HGNC:1592]	-0.515064	-1.42906	0.00293958	protein_coding
ENSG00000164096	C4orf3	chromosome 4 open reading frame 3 [Source:HGNC Symbol;Acc:HGNC:19225]	-0.514573	-1.42857	3.32536e-05	protein_coding
ENSG00000176720	BOK	BCL2 family apoptosis regulator BOK [Source:HGNC Symbol;Acc:HGNC:1087]	-0.513948	-1.42795	0.00060441	protein_coding
ENSG00000162430	SELENON	selenoprotein N [Source:HGNC Symbol;Acc:HGNC:15999]	-0.512707	-1.42672	0.000128219	protein_coding
ENSG00000180448	ARHGAP45	Rho GTPase activating protein 45 [Source:HGNC Symbol;Acc:HGNC:17102]	-0.512616	-1.42663	0.00060431	protein_coding
ENSG00000129474	AJUBA	ajuba LIM protein [Source:HGNC Symbol;Acc:HGNC:20250]	-0.512535	-1.42655	0.00039161	protein_coding
ENSG00000094631	HDAC6	histone deacetylase 6 [Source:HGNC Symbol;Acc:HGNC:14064]	-0.512159	-1.42618	0.00149725	protein_coding
ENSG00000107798	LIPA	lipase A, lysosomal acid type [Source:HGNC Symbol;Acc:HGNC:6617]	-0.51199	-1.42602	6.24772e-05	protein_coding
ENSG00000079819	EPB41L2	erythrocyte membrane protein band 4.1 like 2 [Source:HGNC Symbol;Acc:HGNC:3379]	-0.511825	-1.42585	0.000376876	protein_coding
ENSG00000026297	RNASET2	ribonuclease T2 [Source:HGNC Symbol;Acc:HGNC:21686]	-0.511808	-1.42584	0.00195029	protein_coding
ENSG00000010626	LRRC23	leucine rich repeat containing 23 [Source:HGNC Symbol;Acc:HGNC:19138]	-0.511425	-1.42546	0.0227108	protein_coding
ENSG00000091583	APOH	apolipoprotein H [Source:HGNC Symbol;Acc:HGNC:616]	-0.510869	-1.42491	0.00349741	protein_coding
ENSG00000166598	HSP90B1	heat shock protein 90 beta family member 1 [Source:HGNC Symbol;Acc:HGNC:12028]	-0.51074	-1.42478	0.000144643	protein_coding
ENSG00000186468	RPS23	ribosomal protein S23 [Source:HGNC Symbol;Acc:HGNC:10410]	-0.510514	-1.42456	0.00102311	protein_coding
ENSG00000133138	TBC1D8B	TBC1 domain family member 8B [Source:HGNC Symbol;Acc:HGNC:24715]	-0.510416	-1.42446	0.0117752	protein_coding
ENSG00000143641	GALNT2	polypeptide N-acetylgalactosaminyltransferase 2 [Source:HGNC Symbol;Acc:HGNC:4124]	-0.509848	-1.4239	0.000393831	protein_coding
ENSG00000136240	KDELR2	KDEL endoplasmic reticulum protein retention receptor 2 [Source:HGNC Symbol;Acc:HGNC:6305]	-0.509223	-1.42328	0.000696303	protein_coding
ENSG00000118137	APOA1	apolipoprotein A1 [Source:HGNC Symbol;Acc:HGNC:600]	-0.509008	-1.42307	0.00240264	protein_coding
ENSG00000235169	SMIM1	small integral membrane protein 1 (Vel blood group) [Source:HGNC Symbol;Acc:HGNC:44204]	-0.508159	-1.42223	0.01331	protein_coding
ENSG00000119777	TMEM214	transmembrane protein 214 [Source:HGNC Symbol;Acc:HGNC:25983]	-0.506917	-1.42101	0.00143367	protein_coding
ENSG00000146038	DCDC2	doublecortin domain containing 2 [Source:HGNC Symbol;Acc:HGNC:18141]	-0.506866	-1.42096	0.00674707	protein_coding
ENSG00000175899	A2M	alpha-2-macroglobulin [Source:HGNC Symbol;Acc:HGNC:7]	-0.506051	-1.42016	0.0138422	protein_coding
ENSG00000124570	SERPINB6	serpin family B member 6 [Source:HGNC Symbol;Acc:HGNC:8950]	-0.506016	-1.42012	0.000563914	protein_coding
ENSG00000100129	EIF3L	eukaryotic translation initiation factor 3 subunit L [Source:HGNC Symbol;Acc:HGNC:18138]	-0.505742	-1.41985	0.00566664	protein_coding
ENSG00000166825	ANPEP	alanyl aminopeptidase, membrane [Source:HGNC Symbol;Acc:HGNC:500]	-0.505336	-1.41945	0.000940761	protein_coding
ENSG00000142156	COL6A1	collagen type VI alpha 1 chain [Source:HGNC Symbol;Acc:HGNC:2211]	-0.505282	-1.4194	0.00752298	protein_coding
ENSG00000130733	YIPF2	Yip1 domain family member 2 [Source:HGNC Symbol;Acc:HGNC:28476]	-0.504939	-1.41906	0.00180347	protein_coding
ENSG00000110436	SLC1A2	solute carrier family 1 member 2 [Source:HGNC Symbol;Acc:HGNC:10940]	-0.50462	-1.41875	0.00577676	protein_coding
ENSG00000106066	CPVL	carboxypeptidase vitellogenic like [Source:HGNC Symbol;Acc:HGNC:14399]	-0.504094	-1.41823	0.000150639	protein_coding
ENSG00000125648	SLC25A23	solute carrier family 25 member 23 [Source:HGNC Symbol;Acc:HGNC:19375]	-0.504085	-1.41822	0.000925959	protein_coding
ENSG00000198856	OSTC	oligosaccharyltransferase complex non-catalytic subunit [Source:HGNC Symbol;Acc:HGNC:24448]	-0.50356	-1.41771	5.21358e-06	protein_coding
ENSG00000070061	ELP1	elongator complex protein 1 [Source:HGNC Symbol;Acc:HGNC:5959]	-0.503376	-1.41753	0.00121845	protein_coding
ENSG00000161944	ASGR2	asialoglycoprotein receptor 2 [Source:HGNC Symbol;Acc:HGNC:743]	-0.503084	-1.41724	0.000185445	protein_coding
ENSG00000136943	CTSV	cathepsin V [Source:HGNC Symbol;Acc:HGNC:2538]	-0.502001	-1.41618	0.0183311	protein_coding
ENSG00000163931	TKT	transketolase [Source:HGNC Symbol;Acc:HGNC:11834]	-0.501194	-1.41538	0.0424142	protein_coding
ENSG00000178425	NT5DC1	5'-nucleotidase domain containing 1 [Source:HGNC Symbol;Acc:HGNC:21556]	-0.501187	-1.41538	0.000117141	protein_coding
ENSG00000177239	MAN1B1	mannosidase alpha class 1B member 1 [Source:HGNC Symbol;Acc:HGNC:6823]	-0.501017	-1.41521	0.000342016	protein_coding
ENSG00000117543	DPH5	diphthamide biosynthesis 5 [Source:HGNC Symbol;Acc:HGNC:24270]	-0.50099	-1.41518	0.000254389	protein_coding
ENSG00000079739	PGM1	phosphoglucomutase 1 [Source:HGNC Symbol;Acc:HGNC:8905]	-0.500658	-1.41486	0.0106589	protein_coding
ENSG00000107551	RASSF4	Ras association domain family member 4 [Source:HGNC Symbol;Acc:HGNC:20793]	-0.500529	-1.41473	0.00520665	protein_coding
ENSG00000130939	UBE4B	ubiquitination factor E4B [Source:HGNC Symbol;Acc:HGNC:12500]	-0.50035	-1.41456	0.0161526	protein_coding

## Sheet: Table S4
Table S4. Protein-coding genes upregulated in Huh7 cells infected with L. monocytogenes EGDe for 72h, relative to non-infected Huh7 cells (adj. p-value <0.05; log2 fold change >0.5)
Geneid	Gene name	Gene description	log2FC	FC	adj pValue	Gene type
ENSG00000198074	AKR1B10	aldo-keto reductase family 1 member B10 [Source:HGNC Symbol;Acc:HGNC:382]	5.89811	59.6361	3.79126e-09	protein_coding
ENSG00000183018	SPNS2	sphingolipid transporter 2 [Source:HGNC Symbol;Acc:HGNC:26992]	5.55226	46.9243	0.000199335	protein_coding
ENSG00000162078	ZG16B	zymogen granule protein 16B [Source:HGNC Symbol;Acc:HGNC:30456]	5.43661	43.3096	2.84955e-06	protein_coding
ENSG00000137965	IFI44	interferon induced protein 44 [Source:HGNC Symbol;Acc:HGNC:16938]	5.39084	41.957	0.000188718	protein_coding
ENSG00000121895	TMEM156	transmembrane protein 156 [Source:HGNC Symbol;Acc:HGNC:26260]	5.1647	35.8698	0.000283919	protein_coding
ENSG00000100628	ASB2	ankyrin repeat and SOCS box containing 2 [Source:HGNC Symbol;Acc:HGNC:16012]	4.78273	27.5261	0.00173344	protein_coding
ENSG00000127954	STEAP4	STEAP4 metalloreductase [Source:HGNC Symbol;Acc:HGNC:21923]	4.73753	26.6772	8.84669e-05	protein_coding
ENSG00000106003	LFNG	LFNG O-fucosylpeptide 3-beta-N-acetylglucosaminyltransferase [Source:HGNC Symbol;Acc:HGNC:6560]	4.60304	24.3026	1.97345e-123	protein_coding
ENSG00000134827	TCN1	transcobalamin 1 [Source:HGNC Symbol;Acc:HGNC:11652]	4.43161	21.5798	0.00293535	protein_coding
ENSG00000145649	GZMA	granzyme A [Source:HGNC Symbol;Acc:HGNC:4708]	4.42399	21.4661	0.0228879	protein_coding
ENSG00000178531	CTXN1	cortexin 1 [Source:HGNC Symbol;Acc:HGNC:31108]	4.40323	21.1595	2.48312e-08	protein_coding
ENSG00000134321	RSAD2	radical S-adenosyl methionine domain containing 2 [Source:HGNC Symbol;Acc:HGNC:30908]	4.28817	19.5374	0.00714403	protein_coding
ENSG00000164220	F2RL2	coagulation factor II thrombin receptor like 2 [Source:HGNC Symbol;Acc:HGNC:3539]	4.20832	18.4854	1.01868e-18	protein_coding
ENSG00000111335	OAS2	2'-5'-oligoadenylate synthetase 2 [Source:HGNC Symbol;Acc:HGNC:8087]	4.19742	18.3463	0.0024386	protein_coding
ENSG00000069482	GAL	galanin and GMAP prepropeptide [Source:HGNC Symbol;Acc:HGNC:4114]	4.19319	18.2926	7.93219e-13	protein_coding
ENSG00000154127	UBASH3B	ubiquitin associated and SH3 domain containing B [Source:HGNC Symbol;Acc:HGNC:29884]	4.12334	17.428	5.45892e-12	protein_coding
ENSG00000108849	PPY	pancreatic polypeptide [Source:HGNC Symbol;Acc:HGNC:9327]	4.08715	16.9964	0.0276694	protein_coding
ENSG00000133477	FAM83F	family with sequence similarity 83 member F [Source:HGNC Symbol;Acc:HGNC:25148]	4.08053	16.9184	0.0398795	protein_coding
ENSG00000125968	ID1	inhibitor of DNA binding 1, HLH protein [Source:HGNC Symbol;Acc:HGNC:5360]	4.05341	16.6035	2.09717e-25	protein_coding
ENSG00000179431	FJX1	four-jointed box kinase 1 [Source:HGNC Symbol;Acc:HGNC:17166]	4.0506	16.5711	0.0107763	protein_coding
ENSG00000154589	LY96	lymphocyte antigen 96 [Source:HGNC Symbol;Acc:HGNC:17156]	4.04506	16.5076	0.0395614	protein_coding
ENSG00000271503	CCL5	C-C motif chemokine ligand 5 [Source:HGNC Symbol;Acc:HGNC:10632]	4.0287	16.3215	0.000147726	protein_coding
ENSG00000156127	BATF	basic leucine zipper ATF-like transcription factor [Source:HGNC Symbol;Acc:HGNC:958]	4.0109	16.1214	6.26782e-06	protein_coding
ENSG00000135346	CGA	glycoprotein hormones, alpha polypeptide [Source:HGNC Symbol;Acc:HGNC:1885]	3.97985	15.7781	8.98561e-21	protein_coding
ENSG00000162426	SLC45A1	solute carrier family 45 member 1 [Source:HGNC Symbol;Acc:HGNC:17939]	3.9723	15.6958	0.00185543	protein_coding
ENSG00000143217	NECTIN4	nectin cell adhesion molecule 4 [Source:HGNC Symbol;Acc:HGNC:19688]	3.94343	15.3847	0.0371473	protein_coding
ENSG00000135298	ADGRB3	adhesion G protein-coupled receptor B3 [Source:HGNC Symbol;Acc:HGNC:945]	3.91865	15.1227	0.00239093	protein_coding
ENSG00000124882	EREG	epiregulin [Source:HGNC Symbol;Acc:HGNC:3443]	3.89591	14.8863	2.91338e-07	protein_coding
ENSG00000117318	ID3	inhibitor of DNA binding 3, HLH protein [Source:HGNC Symbol;Acc:HGNC:5362]	3.89476	14.8744	2.61528e-66	protein_coding
ENSG00000135046	ANXA1	annexin A1 [Source:HGNC Symbol;Acc:HGNC:533]	3.87153	14.6369	4.74526e-12	protein_coding
ENSG00000203727	SAMD5	sterile alpha motif domain containing 5 [Source:HGNC Symbol;Acc:HGNC:21180]	3.86705	14.5914	0.0244524	protein_coding
ENSG00000135114	OASL	2'-5'-oligoadenylate synthetase like [Source:HGNC Symbol;Acc:HGNC:8090]	3.86319	14.5524	1.74753e-14	protein_coding
ENSG00000181773	GPR3	G protein-coupled receptor 3 [Source:HGNC Symbol;Acc:HGNC:4484]	3.80496	13.9768	3.37537e-12	protein_coding
ENSG00000162630	B3GALT2	beta-1,3-galactosyltransferase 2 [Source:HGNC Symbol;Acc:HGNC:917]	3.78936	13.8265	1.69651e-38	protein_coding
ENSG00000172987	HPSE2	heparanase 2 (inactive) [Source:HGNC Symbol;Acc:HGNC:18374]	3.69259	12.9295	3.26253e-05	protein_coding
ENSG00000137273	FOXF2	forkhead box F2 [Source:HGNC Symbol;Acc:HGNC:3810]	3.63049	12.3848	0.0297078	protein_coding
ENSG00000005073	HOXA11	homeobox A11 [Source:HGNC Symbol;Acc:HGNC:5101]	3.60645	12.1801	1.33219e-14	protein_coding
ENSG00000173267	SNCG	synuclein gamma [Source:HGNC Symbol;Acc:HGNC:11141]	3.51454	11.4283	2.53255e-05	protein_coding
ENSG00000150750	C11orf53	chromosome 11 open reading frame 53 [Source:HGNC Symbol;Acc:HGNC:30527]	3.50791	11.3759	0.00816251	protein_coding
ENSG00000152669	CCNO	cyclin O [Source:HGNC Symbol;Acc:HGNC:18576]	3.49058	11.2401	0.000414596	protein_coding
ENSG00000120875	DUSP4	dual specificity phosphatase 4 [Source:HGNC Symbol;Acc:HGNC:3070]	3.44733	10.9081	9.199e-42	protein_coding
ENSG00000142871	CCN1	cellular communication network factor 1 [Source:HGNC Symbol;Acc:HGNC:2654]	3.44151	10.8642	7.60086e-18	protein_coding
ENSG00000234602	MCIDAS	multiciliate differentiation and DNA synthesis associated cell cycle protein [Source:HGNC Symbol;Acc:HGNC:40050]	3.39906	10.5492	0.0271239	protein_coding
ENSG00000092969	TGFB2	transforming growth factor beta 2 [Source:HGNC Symbol;Acc:HGNC:11768]	3.37555	10.3787	3.67124e-33	protein_coding
ENSG00000205810	KLRC3	killer cell lectin like receptor C3 [Source:HGNC Symbol;Acc:HGNC:6376]	3.31082	9.92332	0.000484881	protein_coding
ENSG00000175592	FOSL1	FOS like 1, AP-1 transcription factor subunit [Source:HGNC Symbol;Acc:HGNC:13718]	3.29683	9.82753	4.87312e-08	protein_coding
ENSG00000038427	VCAN	versican [Source:HGNC Symbol;Acc:HGNC:2464]	3.27417	9.67439	3.33916e-45	protein_coding
ENSG00000119508	NR4A3	nuclear receptor subfamily 4 group A member 3 [Source:HGNC Symbol;Acc:HGNC:7982]	3.23519	9.41649	1.60936e-26	protein_coding
ENSG00000181026	AEN	apoptosis enhancing nuclease [Source:HGNC Symbol;Acc:HGNC:25722]	3.22626	9.35838	4.11739e-39	protein_coding
ENSG00000108244	KRT23	keratin 23 [Source:HGNC Symbol;Acc:HGNC:6438]	3.2227	9.33535	1.533e-10	protein_coding
ENSG00000135547	HEY2	hes related family bHLH transcription factor with YRPW motif 2 [Source:HGNC Symbol;Acc:HGNC:4881]	3.21775	9.30336	3.35792e-15	protein_coding
ENSG00000132688	NES	nestin [Source:HGNC Symbol;Acc:HGNC:7756]	3.21284	9.27171	9.42879e-96	protein_coding
ENSG00000181649	PHLDA2	pleckstrin homology like domain family A member 2 [Source:HGNC Symbol;Acc:HGNC:12385]	3.21268	9.2707	1.40999e-22	protein_coding
ENSG00000179041	RRS1	ribosome biogenesis regulator 1 homolog [Source:HGNC Symbol;Acc:HGNC:17083]	3.20633	9.23	1.17785e-17	protein_coding
ENSG00000163376	KBTBD8	kelch repeat and BTB domain containing 8 [Source:HGNC Symbol;Acc:HGNC:30691]	3.16244	8.95342	2.05148e-11	protein_coding
ENSG00000198910	L1CAM	L1 cell adhesion molecule [Source:HGNC Symbol;Acc:HGNC:6470]	3.15817	8.92695	0.00533794	protein_coding
ENSG00000268104	SLC6A14	solute carrier family 6 member 14 [Source:HGNC Symbol;Acc:HGNC:11047]	3.15703	8.91989	2.03241e-19	protein_coding
ENSG00000166963	MAP1A	microtubule associated protein 1A [Source:HGNC Symbol;Acc:HGNC:6835]	3.1568	8.9185	2.51621e-40	protein_coding
ENSG00000058866	DGKG	diacylglycerol kinase gamma [Source:HGNC Symbol;Acc:HGNC:2853]	3.14216	8.82846	3.34529e-23	protein_coding
ENSG00000153253	SCN3A	sodium voltage-gated channel alpha subunit 3 [Source:HGNC Symbol;Acc:HGNC:10590]	3.00768	8.04273	4.25044e-09	protein_coding
ENSG00000153898	MCOLN2	mucolipin 2 [Source:HGNC Symbol;Acc:HGNC:13357]	2.97929	7.88596	1.13953e-05	protein_coding
ENSG00000178773	CPNE7	copine 7 [Source:HGNC Symbol;Acc:HGNC:2320]	2.96976	7.83407	8.21378e-12	protein_coding
ENSG00000158050	DUSP2	dual specificity phosphatase 2 [Source:HGNC Symbol;Acc:HGNC:3068]	2.95305	7.74387	0.00033601	protein_coding
ENSG00000136859	ANGPTL2	angiopoietin like 2 [Source:HGNC Symbol;Acc:HGNC:490]	2.94834	7.71859	8.78999e-07	protein_coding
ENSG00000145248	SLC10A4	solute carrier family 10 member 4 [Source:HGNC Symbol;Acc:HGNC:22980]	2.94817	7.71771	7.89017e-11	protein_coding
ENSG00000158525	CPA5	carboxypeptidase A5 [Source:HGNC Symbol;Acc:HGNC:15722]	2.89471	7.43693	2.28385e-08	protein_coding
ENSG00000188996	HUS1B	HUS1 checkpoint clamp component B [Source:HGNC Symbol;Acc:HGNC:16485]	2.86256	7.27303	0.0248805	protein_coding
ENSG00000171246	NPTX1	neuronal pentraxin 1 [Source:HGNC Symbol;Acc:HGNC:7952]	2.86173	7.26884	0.0240307	protein_coding
ENSG00000205809	KLRC2	killer cell lectin like receptor C2 [Source:HGNC Symbol;Acc:HGNC:6375]	2.85166	7.21829	2.66515e-14	protein_coding
ENSG00000179241	LDLRAD3	low density lipoprotein receptor class A domain containing 3 [Source:HGNC Symbol;Acc:HGNC:27046]	2.84421	7.18114	2.66603e-05	protein_coding
ENSG00000114529	C3orf52	chromosome 3 open reading frame 52 [Source:HGNC Symbol;Acc:HGNC:26255]	2.83654	7.14303	5.37295e-20	protein_coding
ENSG00000165490	DDIAS	DNA damage induced apoptosis suppressor [Source:HGNC Symbol;Acc:HGNC:26351]	2.83515	7.13618	1.09707e-37	protein_coding
ENSG00000153012	LGI2	leucine rich repeat LGI family member 2 [Source:HGNC Symbol;Acc:HGNC:18710]	2.82417	7.08206	2.63626e-15	protein_coding
ENSG00000172985	SH3RF3	SH3 domain containing ring finger 3 [Source:HGNC Symbol;Acc:HGNC:24699]	2.82131	7.06805	1.05215e-05	protein_coding
ENSG00000170915	PAQR8	progestin and adipoQ receptor family member 8 [Source:HGNC Symbol;Acc:HGNC:15708]	2.81469	7.0357	5.51934e-12	protein_coding
ENSG00000116991	SIPA1L2	signal induced proliferation associated 1 like 2 [Source:HGNC Symbol;Acc:HGNC:23800]	2.78583	6.89634	4.62235e-48	protein_coding
ENSG00000274290	HIST1H2BE	histone cluster 1 H2B family member e [Source:HGNC Symbol;Acc:HGNC:4753]	2.78464	6.89064	0.00545838	protein_coding
ENSG00000146250	PRSS35	serine protease 35 [Source:HGNC Symbol;Acc:HGNC:21387]	2.77122	6.82685	8.53133e-08	protein_coding
ENSG00000116132	PRRX1	paired related homeobox 1 [Source:HGNC Symbol;Acc:HGNC:9142]	2.76896	6.81614	2.95577e-06	protein_coding
ENSG00000138166	DUSP5	dual specificity phosphatase 5 [Source:HGNC Symbol;Acc:HGNC:3071]	2.76374	6.79153	1.8054e-66	protein_coding
ENSG00000143942	CHAC2	ChaC cation transport regulator homolog 2 [Source:HGNC Symbol;Acc:HGNC:32363]	2.75506	6.7508	3.23484e-18	protein_coding
ENSG00000171793	CTPS1	CTP synthase 1 [Source:HGNC Symbol;Acc:HGNC:2519]	2.75	6.72719	6.49324e-14	protein_coding
ENSG00000109321	AREG	amphiregulin [Source:HGNC Symbol;Acc:HGNC:651]	2.74522	6.7049	4.95853e-21	protein_coding
ENSG00000022267	FHL1	four and a half LIM domains 1 [Source:HGNC Symbol;Acc:HGNC:3702]	2.73713	6.66745	0.0144966	protein_coding
ENSG00000169554	ZEB2	zinc finger E-box binding homeobox 2 [Source:HGNC Symbol;Acc:HGNC:14881]	2.73163	6.64204	1.12158e-08	protein_coding
ENSG00000118785	SPP1	secreted phosphoprotein 1 [Source:HGNC Symbol;Acc:HGNC:11255]	2.72919	6.63082	1.48214e-09	protein_coding
ENSG00000083454	P2RX5	purinergic receptor P2X 5 [Source:HGNC Symbol;Acc:HGNC:8536]	2.72659	6.61891	1.52817e-05	protein_coding
ENSG00000109089	CDR2L	cerebellar degeneration related protein 2 like [Source:HGNC Symbol;Acc:HGNC:29999]	2.71304	6.55701	9.9026e-64	protein_coding
ENSG00000049323	LTBP1	latent transforming growth factor beta binding protein 1 [Source:HGNC Symbol;Acc:HGNC:6714]	2.6971	6.48496	4.42526e-39	protein_coding
ENSG00000179111	HES7	hes family bHLH transcription factor 7 [Source:HGNC Symbol;Acc:HGNC:15977]	2.68724	6.44082	0.00064252	protein_coding
ENSG00000105088	OLFM2	olfactomedin 2 [Source:HGNC Symbol;Acc:HGNC:17189]	2.67066	6.36721	3.85682e-77	protein_coding
ENSG00000120694	HSPH1	heat shock protein family H (Hsp110) member 1 [Source:HGNC Symbol;Acc:HGNC:16969]	2.65851	6.31381	9.07124e-39	protein_coding
ENSG00000169783	LINGO1	leucine rich repeat and Ig domain containing 1 [Source:HGNC Symbol;Acc:HGNC:21205]	2.65647	6.3049	9.75257e-07	protein_coding
ENSG00000065328	MCM10	minichromosome maintenance 10 replication initiation factor [Source:HGNC Symbol;Acc:HGNC:18043]	2.6451	6.2554	2.79332e-43	protein_coding
ENSG00000263020	AL662899.2	novel protein	2.64046	6.23532	0.0368177	protein_coding
ENSG00000148677	ANKRD1	ankyrin repeat domain 1 [Source:HGNC Symbol;Acc:HGNC:15819]	2.63954	6.23133	1.28032e-08	protein_coding
ENSG00000026103	FAS	Fas cell surface death receptor [Source:HGNC Symbol;Acc:HGNC:11920]	2.61814	6.13956	0.000448846	protein_coding
ENSG00000080644	CHRNA3	cholinergic receptor nicotinic alpha 3 subunit [Source:HGNC Symbol;Acc:HGNC:1957]	2.61772	6.13777	0.0143158	protein_coding
ENSG00000136997	MYC	MYC proto-oncogene, bHLH transcription factor [Source:HGNC Symbol;Acc:HGNC:7553]	2.61401	6.12203	3.80108e-49	protein_coding
ENSG00000122694	GLIPR2	GLI pathogenesis related 2 [Source:HGNC Symbol;Acc:HGNC:18007]	2.60929	6.10204	8.89563e-08	protein_coding
ENSG00000101384	JAG1	jagged canonical Notch ligand 1 [Source:HGNC Symbol;Acc:HGNC:6188]	2.60638	6.08972	1.04309e-31	protein_coding
ENSG00000231274	SBK3	SH3 domain binding kinase family member 3 [Source:HGNC Symbol;Acc:HGNC:44121]	2.60404	6.07987	4.33801e-06	protein_coding
ENSG00000092853	CLSPN	claspin [Source:HGNC Symbol;Acc:HGNC:19715]	2.58222	5.98862	1.02881e-38	protein_coding
ENSG00000157193	LRP8	LDL receptor related protein 8 [Source:HGNC Symbol;Acc:HGNC:6700]	2.57645	5.96469	1.82732e-68	protein_coding
ENSG00000152056	AP1S3	adaptor related protein complex 1 subunit sigma 3 [Source:HGNC Symbol;Acc:HGNC:18971]	2.57169	5.94506	3.55218e-10	protein_coding
ENSG00000042980	ADAM28	ADAM metallopeptidase domain 28 [Source:HGNC Symbol;Acc:HGNC:206]	2.56042	5.8988	3.40424e-07	protein_coding
ENSG00000121797	CCRL2	C-C motif chemokine receptor like 2 [Source:HGNC Symbol;Acc:HGNC:1612]	2.55816	5.88955	1.70904e-15	protein_coding
ENSG00000163082	SGPP2	sphingosine-1-phosphate phosphatase 2 [Source:HGNC Symbol;Acc:HGNC:19953]	2.54666	5.84281	0.00503673	protein_coding
ENSG00000150687	PRSS23	serine protease 23 [Source:HGNC Symbol;Acc:HGNC:14370]	2.52834	5.76906	8.29697e-24	protein_coding
ENSG00000135763	URB2	URB2 ribosome biogenesis homolog [Source:HGNC Symbol;Acc:HGNC:28967]	2.52771	5.76657	6.80416e-12	protein_coding
ENSG00000169684	CHRNA5	cholinergic receptor nicotinic alpha 5 subunit [Source:HGNC Symbol;Acc:HGNC:1959]	2.52228	5.74491	7.38753e-15	protein_coding
ENSG00000187678	SPRY4	sprouty RTK signaling antagonist 4 [Source:HGNC Symbol;Acc:HGNC:15533]	2.51901	5.73188	8.09517e-49	protein_coding
ENSG00000240184	PCDHGC3	protocadherin gamma subfamily C, 3 [Source:HGNC Symbol;Acc:HGNC:8716]	2.5182	5.72867	2.53791e-35	protein_coding
ENSG00000176907	TCIM	transcriptional and immune response regulator [Source:HGNC Symbol;Acc:HGNC:1357]	2.51608	5.72025	9.12736e-49	protein_coding
ENSG00000172201	ID4	inhibitor of DNA binding 4, HLH protein [Source:HGNC Symbol;Acc:HGNC:5363]	2.50116	5.6614	1.36464e-23	protein_coding
ENSG00000102760	RGCC	regulator of cell cycle [Source:HGNC Symbol;Acc:HGNC:20369]	2.49831	5.65023	6.74017e-09	protein_coding
ENSG00000071539	TRIP13	thyroid hormone receptor interactor 13 [Source:HGNC Symbol;Acc:HGNC:12307]	2.49395	5.63317	2.38627e-51	protein_coding
ENSG00000105523	FAM83E	family with sequence similarity 83 member E [Source:HGNC Symbol;Acc:HGNC:25972]	2.48299	5.59053	0.0029979	protein_coding
ENSG00000160193	WDR4	WD repeat domain 4 [Source:HGNC Symbol;Acc:HGNC:12756]	2.47628	5.56462	7.87063e-24	protein_coding
ENSG00000105697	HAMP	hepcidin antimicrobial peptide [Source:HGNC Symbol;Acc:HGNC:15598]	2.47129	5.5454	2.98285e-09	protein_coding
ENSG00000205277	MUC12	mucin 12, cell surface associated [Source:HGNC Symbol;Acc:HGNC:7510]	2.46641	5.52666	1.61739e-06	protein_coding
ENSG00000088992	TESC	tescalcin [Source:HGNC Symbol;Acc:HGNC:26065]	2.46246	5.51157	1.81223e-53	protein_coding
ENSG00000171241	SHCBP1	SHC binding and spindle associated 1 [Source:HGNC Symbol;Acc:HGNC:29547]	2.46104	5.50615	1.28496e-43	protein_coding
ENSG00000077782	FGFR1	fibroblast growth factor receptor 1 [Source:HGNC Symbol;Acc:HGNC:3688]	2.43858	5.42109	5.24068e-27	protein_coding
ENSG00000186469	GNG2	G protein subunit gamma 2 [Source:HGNC Symbol;Acc:HGNC:4404]	2.4264	5.37552	0.00210886	protein_coding
ENSG00000132000	PODNL1	podocan like 1 [Source:HGNC Symbol;Acc:HGNC:26275]	2.42618	5.37469	2.25025e-06	protein_coding
ENSG00000111348	ARHGDIB	Rho GDP dissociation inhibitor beta [Source:HGNC Symbol;Acc:HGNC:679]	2.42319	5.36355	8.88637e-06	protein_coding
ENSG00000137801	THBS1	thrombospondin 1 [Source:HGNC Symbol;Acc:HGNC:11785]	2.4122	5.32287	7.17378e-06	protein_coding
ENSG00000112576	CCND3	cyclin D3 [Source:HGNC Symbol;Acc:HGNC:1585]	2.41124	5.3193	7.38552e-25	protein_coding
ENSG00000134363	FST	follistatin [Source:HGNC Symbol;Acc:HGNC:3971]	2.40768	5.3062	8.3105e-90	protein_coding
ENSG00000258947	TUBB3	tubulin beta 3 class III [Source:HGNC Symbol;Acc:HGNC:20772]	2.40577	5.29919	1.10443e-12	protein_coding
ENSG00000101306	MYLK2	myosin light chain kinase 2 [Source:HGNC Symbol;Acc:HGNC:16243]	2.40354	5.29101	0.000696499	protein_coding
ENSG00000093009	CDC45	cell division cycle 45 [Source:HGNC Symbol;Acc:HGNC:1739]	2.3982	5.27146	3.37674e-33	protein_coding
ENSG00000198208	RPS6KL1	ribosomal protein S6 kinase like 1 [Source:HGNC Symbol;Acc:HGNC:20222]	2.38837	5.23565	6.55739e-21	protein_coding
ENSG00000118523	CCN2	cellular communication network factor 2 [Source:HGNC Symbol;Acc:HGNC:2500]	2.37834	5.19937	5.07033e-74	protein_coding
ENSG00000174371	EXO1	exonuclease 1 [Source:HGNC Symbol;Acc:HGNC:3511]	2.37281	5.1795	3.50831e-32	protein_coding
ENSG00000150510	FAM124A	family with sequence similarity 124 member A [Source:HGNC Symbol;Acc:HGNC:26413]	2.36753	5.16059	0.00787068	protein_coding
ENSG00000276043	UHRF1	ubiquitin like with PHD and ring finger domains 1 [Source:HGNC Symbol;Acc:HGNC:12556]	2.36444	5.14951	4.77312e-36	protein_coding
ENSG00000007968	E2F2	E2F transcription factor 2 [Source:HGNC Symbol;Acc:HGNC:3114]	2.35308	5.10915	1.62805e-22	protein_coding
ENSG00000027869	SH2D2A	SH2 domain containing 2A [Source:HGNC Symbol;Acc:HGNC:10821]	2.33517	5.04609	2.09388e-08	protein_coding
ENSG00000164687	FABP5	fatty acid binding protein 5 [Source:HGNC Symbol;Acc:HGNC:3560]	2.32504	5.01079	3.24953e-22	protein_coding
ENSG00000084628	NKAIN1	sodium/potassium transporting ATPase interacting 1 [Source:HGNC Symbol;Acc:HGNC:25743]	2.3215	4.99851	2.4623e-07	protein_coding
ENSG00000090932	DLL3	delta like canonical Notch ligand 3 [Source:HGNC Symbol;Acc:HGNC:2909]	2.32104	4.99691	0.00074921	protein_coding
ENSG00000185386	MAPK11	mitogen-activated protein kinase 11 [Source:HGNC Symbol;Acc:HGNC:6873]	2.31681	4.98228	3.61828e-05	protein_coding
ENSG00000167550	RHEBL1	RHEB like 1 [Source:HGNC Symbol;Acc:HGNC:21166]	2.31215	4.96624	4.80698e-27	protein_coding
ENSG00000179348	GATA2	GATA binding protein 2 [Source:HGNC Symbol;Acc:HGNC:4171]	2.30815	4.95247	4.01185e-35	protein_coding
ENSG00000108771	DHX58	DExH-box helicase 58 [Source:HGNC Symbol;Acc:HGNC:29517]	2.28436	4.87148	0.0446066	protein_coding
ENSG00000121068	TBX2	T-box transcription factor 2 [Source:HGNC Symbol;Acc:HGNC:11597]	2.27849	4.8517	9.32512e-18	protein_coding
ENSG00000178718	RPP25	ribonuclease P and MRP subunit p25 [Source:HGNC Symbol;Acc:HGNC:30361]	2.26939	4.82118	1.67981e-17	protein_coding
ENSG00000135116	HRK	harakiri, BCL2 interacting protein [Source:HGNC Symbol;Acc:HGNC:5185]	2.26528	4.80748	0.0103731	protein_coding
ENSG00000112619	PRPH2	peripherin 2 [Source:HGNC Symbol;Acc:HGNC:9942]	2.26456	4.80506	0.000708213	protein_coding
ENSG00000078237	TIGAR	TP53 induced glycolysis regulatory phosphatase [Source:HGNC Symbol;Acc:HGNC:1185]	2.26264	4.79868	1.92982e-15	protein_coding
ENSG00000003137	CYP26B1	cytochrome P450 family 26 subfamily B member 1 [Source:HGNC Symbol;Acc:HGNC:20581]	2.25827	4.78419	2.84901e-36	protein_coding
ENSG00000140280	LYSMD2	LysM domain containing 2 [Source:HGNC Symbol;Acc:HGNC:28571]	2.2574	4.7813	0.000107021	protein_coding
ENSG00000133687	TMTC1	transmembrane O-mannosyltransferase targeting cadherins 1 [Source:HGNC Symbol;Acc:HGNC:24099]	2.24749	4.74855	0.00236281	protein_coding
ENSG00000277161	PIGW	phosphatidylinositol glycan anchor biosynthesis class W [Source:HGNC Symbol;Acc:HGNC:23213]	2.24437	4.73829	2.46057e-18	protein_coding
ENSG00000109846	CRYAB	crystallin alpha B [Source:HGNC Symbol;Acc:HGNC:2389]	2.2409	4.72692	6.70666e-09	protein_coding
ENSG00000116701	NCF2	neutrophil cytosolic factor 2 [Source:HGNC Symbol;Acc:HGNC:7661]	2.24042	4.72534	0.00044434	protein_coding
ENSG00000139880	CDH24	cadherin 24 [Source:HGNC Symbol;Acc:HGNC:14265]	2.23713	4.71458	1.74146e-29	protein_coding
ENSG00000139985	ADAM21	ADAM metallopeptidase domain 21 [Source:HGNC Symbol;Acc:HGNC:200]	2.23499	4.7076	7.887e-05	protein_coding
ENSG00000136982	DSCC1	DNA replication and sister chromatid cohesion 1 [Source:HGNC Symbol;Acc:HGNC:24453]	2.22499	4.67506	9.104e-43	protein_coding
ENSG00000138670	RASGEF1B	RasGEF domain family member 1B [Source:HGNC Symbol;Acc:HGNC:24881]	2.22149	4.66375	2.30831e-09	protein_coding
ENSG00000107815	TWNK	twinkle mtDNA helicase [Source:HGNC Symbol;Acc:HGNC:1160]	2.22052	4.66062	1.95578e-26	protein_coding
ENSG00000146267	FAXC	failed axon connections homolog, metaxin like GST domain containing [Source:HGNC Symbol;Acc:HGNC:20742]	2.21614	4.6465	2.78765e-05	protein_coding
ENSG00000170577	SIX2	SIX homeobox 2 [Source:HGNC Symbol;Acc:HGNC:10888]	2.21576	4.64528	3.56168e-07	protein_coding
ENSG00000135362	PRR5L	proline rich 5 like [Source:HGNC Symbol;Acc:HGNC:25878]	2.21563	4.64484	4.24834e-08	protein_coding
ENSG00000145220	LYAR	Ly1 antibody reactive [Source:HGNC Symbol;Acc:HGNC:26021]	2.20336	4.60551	4.68872e-26	protein_coding
ENSG00000113356	POLR3G	RNA polymerase III subunit G [Source:HGNC Symbol;Acc:HGNC:30075]	2.19217	4.56991	1.16168e-17	protein_coding
ENSG00000137331	IER3	immediate early response 3 [Source:HGNC Symbol;Acc:HGNC:5392]	2.19215	4.56985	1.28808e-63	protein_coding
ENSG00000131470	PSMC3IP	PSMC3 interacting protein [Source:HGNC Symbol;Acc:HGNC:17928]	2.19186	4.56895	3.7469e-33	protein_coding
ENSG00000173208	ABCD2	ATP binding cassette subfamily D member 2 [Source:HGNC Symbol;Acc:HGNC:66]	2.18958	4.56172	0.00180809	protein_coding
ENSG00000105137	SYDE1	synapse defective Rho GTPase homolog 1 [Source:HGNC Symbol;Acc:HGNC:25824]	2.18896	4.55977	2.66328e-28	protein_coding
ENSG00000166401	SERPINB8	serpin family B member 8 [Source:HGNC Symbol;Acc:HGNC:8952]	2.18273	4.54011	0.0125635	protein_coding
ENSG00000163220	S100A9	S100 calcium binding protein A9 [Source:HGNC Symbol;Acc:HGNC:10499]	2.1811	4.53501	2.59444e-05	protein_coding
ENSG00000107485	GATA3	GATA binding protein 3 [Source:HGNC Symbol;Acc:HGNC:4172]	2.1801	4.53186	3.99609e-13	protein_coding
ENSG00000169860	P2RY1	purinergic receptor P2Y1 [Source:HGNC Symbol;Acc:HGNC:8539]	2.17051	4.50183	8.83199e-05	protein_coding
ENSG00000094804	CDC6	cell division cycle 6 [Source:HGNC Symbol;Acc:HGNC:1744]	2.16889	4.49677	3.99376e-30	protein_coding
ENSG00000168811	IL12A	interleukin 12A [Source:HGNC Symbol;Acc:HGNC:5969]	2.1686	4.49587	4.75681e-07	protein_coding
ENSG00000180999	C1orf105	chromosome 1 open reading frame 105 [Source:HGNC Symbol;Acc:HGNC:29591]	2.16539	4.48588	0.000625579	protein_coding
ENSG00000164045	CDC25A	cell division cycle 25A [Source:HGNC Symbol;Acc:HGNC:1725]	2.16012	4.46953	6.10783e-33	protein_coding
ENSG00000171320	ESCO2	establishment of sister chromatid cohesion N-acetyltransferase 2 [Source:HGNC Symbol;Acc:HGNC:27230]	2.15955	4.46775	3.43118e-40	protein_coding
ENSG00000172159	FRMD3	FERM domain containing 3 [Source:HGNC Symbol;Acc:HGNC:24125]	2.14626	4.42679	1.15294e-16	protein_coding
ENSG00000271605	MILR1	mast cell immunoglobulin like receptor 1 [Source:HGNC Symbol;Acc:HGNC:27570]	2.14474	4.42213	4.95285e-07	protein_coding
ENSG00000173846	PLK3	polo like kinase 3 [Source:HGNC Symbol;Acc:HGNC:2154]	2.1367	4.39755	5.30348e-21	protein_coding
ENSG00000144354	CDCA7	cell division cycle associated 7 [Source:HGNC Symbol;Acc:HGNC:14628]	2.13321	4.38693	3.68195e-67	protein_coding
ENSG00000143867	OSR1	odd-skipped related transcription factor 1 [Source:HGNC Symbol;Acc:HGNC:8111]	2.13057	4.37891	6.75494e-07	protein_coding
ENSG00000080824	HSP90AA1	heat shock protein 90 alpha family class A member 1 [Source:HGNC Symbol;Acc:HGNC:5253]	2.12837	4.37222	8.76272e-37	protein_coding
ENSG00000075702	WDR62	WD repeat domain 62 [Source:HGNC Symbol;Acc:HGNC:24502]	2.12477	4.36133	8.721e-52	protein_coding
ENSG00000198774	RASSF9	Ras association domain family member 9 [Source:HGNC Symbol;Acc:HGNC:15739]	2.1228	4.35537	7.47347e-06	protein_coding
ENSG00000115112	TFCP2L1	transcription factor CP2 like 1 [Source:HGNC Symbol;Acc:HGNC:17925]	2.11329	4.32676	0.0368317	protein_coding
ENSG00000189058	APOD	apolipoprotein D [Source:HGNC Symbol;Acc:HGNC:612]	2.11304	4.32603	0.0030107	protein_coding
ENSG00000139318	DUSP6	dual specificity phosphatase 6 [Source:HGNC Symbol;Acc:HGNC:3072]	2.10751	4.30947	2.07573e-57	protein_coding
ENSG00000164362	TERT	telomerase reverse transcriptase [Source:HGNC Symbol;Acc:HGNC:11730]	2.09719	4.27874	2.07732e-32	protein_coding
ENSG00000243789	JMJD7	jumonji domain containing 7 [Source:HGNC Symbol;Acc:HGNC:34397]	2.09275	4.26561	0.048957	protein_coding
ENSG00000196639	HRH1	histamine receptor H1 [Source:HGNC Symbol;Acc:HGNC:5182]	2.09125	4.26117	0.0373128	protein_coding
ENSG00000112578	BYSL	bystin like [Source:HGNC Symbol;Acc:HGNC:1157]	2.08967	4.25651	6.74445e-21	protein_coding
ENSG00000073756	PTGS2	prostaglandin-endoperoxide synthase 2 [Source:HGNC Symbol;Acc:HGNC:9605]	2.08732	4.24959	0.0433848	protein_coding
ENSG00000198121	LPAR1	lysophosphatidic acid receptor 1 [Source:HGNC Symbol;Acc:HGNC:3166]	2.07963	4.22698	8.8137e-55	protein_coding
ENSG00000110104	CCDC86	coiled-coil domain containing 86 [Source:HGNC Symbol;Acc:HGNC:28359]	2.07567	4.21539	6.25975e-22	protein_coding
ENSG00000181541	MAB21L2	mab-21 like 2 [Source:HGNC Symbol;Acc:HGNC:6758]	2.07362	4.20941	3.52613e-09	protein_coding
ENSG00000163507	CIP2A	cell proliferation regulating inhibitor of protein phosphatase 2A [Source:HGNC Symbol;Acc:HGNC:29302]	2.07348	4.20899	1.67625e-30	protein_coding
ENSG00000150048	CLEC1A	C-type lectin domain family 1 member A [Source:HGNC Symbol;Acc:HGNC:24355]	2.07007	4.19907	0.00296346	protein_coding
ENSG00000115009	CCL20	C-C motif chemokine ligand 20 [Source:HGNC Symbol;Acc:HGNC:10619]	2.06802	4.19312	5.15858e-44	protein_coding
ENSG00000078401	EDN1	endothelin 1 [Source:HGNC Symbol;Acc:HGNC:3176]	2.067	4.19014	7.88309e-08	protein_coding
ENSG00000051180	RAD51	RAD51 recombinase [Source:HGNC Symbol;Acc:HGNC:9817]	2.06647	4.1886	2.2451e-48	protein_coding
ENSG00000160818	GPATCH4	G-patch domain containing 4 [Source:HGNC Symbol;Acc:HGNC:25982]	2.06349	4.17996	3.02264e-18	protein_coding
ENSG00000196924	FLNA	filamin A [Source:HGNC Symbol;Acc:HGNC:3754]	2.06297	4.17846	1.47458e-66	protein_coding
ENSG00000269113	TRABD2B	TraB domain containing 2B [Source:HGNC Symbol;Acc:HGNC:44200]	2.06216	4.17612	3.65559e-27	protein_coding
ENSG00000127564	PKMYT1	protein kinase, membrane associated tyrosine/threonine 1 [Source:HGNC Symbol;Acc:HGNC:29650]	2.05836	4.16512	4.15389e-37	protein_coding
ENSG00000118513	MYB	MYB proto-oncogene, transcription factor [Source:HGNC Symbol;Acc:HGNC:7545]	2.05709	4.16145	2.27596e-06	protein_coding
ENSG00000267855	NDUFA7	NADH:ubiquinone oxidoreductase subunit A7 [Source:HGNC Symbol;Acc:HGNC:7691]	2.05682	4.16068	4.2375e-10	protein_coding
ENSG00000109971	HSPA8	heat shock protein family A (Hsp70) member 8 [Source:HGNC Symbol;Acc:HGNC:5241]	2.05482	4.15493	3.54855e-25	protein_coding
ENSG00000127528	KLF2	Kruppel like factor 2 [Source:HGNC Symbol;Acc:HGNC:6347]	2.05339	4.1508	0.000103573	protein_coding
ENSG00000163739	CXCL1	C-X-C motif chemokine ligand 1 [Source:HGNC Symbol;Acc:HGNC:4602]	2.05011	4.14137	1.60662e-07	protein_coding
ENSG00000142279	WTIP	WT1 interacting protein [Source:HGNC Symbol;Acc:HGNC:20964]	2.04591	4.12935	4.51458e-06	protein_coding
ENSG00000107281	NPDC1	neural proliferation, differentiation and control 1 [Source:HGNC Symbol;Acc:HGNC:7899]	2.04532	4.12765	9.85623e-09	protein_coding
ENSG00000107742	SPOCK2	SPARC (osteonectin), cwcv and kazal like domains proteoglycan 2 [Source:HGNC Symbol;Acc:HGNC:13564]	2.04492	4.1265	6.12346e-45	protein_coding
ENSG00000158869	FCER1G	Fc fragment of IgE receptor Ig [Source:HGNC Symbol;Acc:HGNC:3611]	2.04363	4.1228	3.68317e-07	protein_coding
ENSG00000113070	HBEGF	heparin binding EGF like growth factor [Source:HGNC Symbol;Acc:HGNC:3059]	2.04217	4.11863	2.46668e-13	protein_coding
ENSG00000178150	ZNF114	zinc finger protein 114 [Source:HGNC Symbol;Acc:HGNC:12894]	2.03941	4.11078	1.72725e-06	protein_coding
ENSG00000106089	STX1A	syntaxin 1A [Source:HGNC Symbol;Acc:HGNC:11433]	2.03172	4.08893	5.86621e-19	protein_coding
ENSG00000075131	TIPIN	TIMELESS interacting protein [Source:HGNC Symbol;Acc:HGNC:30750]	2.02824	4.07906	4.34538e-17	protein_coding
ENSG00000091127	PUS7	pseudouridine synthase 7 [Source:HGNC Symbol;Acc:HGNC:26033]	2.02656	4.07433	1.97004e-20	protein_coding
ENSG00000170537	TMC7	transmembrane channel like 7 [Source:HGNC Symbol;Acc:HGNC:23000]	2.02595	4.07261	2.13551e-43	protein_coding
ENSG00000196584	XRCC2	X-ray repair cross complementing 2 [Source:HGNC Symbol;Acc:HGNC:12829]	2.02304	4.06441	1.04242e-30	protein_coding
ENSG00000136546	SCN7A	sodium voltage-gated channel alpha subunit 7 [Source:HGNC Symbol;Acc:HGNC:10594]	2.0228	4.06372	0.00216546	protein_coding
ENSG00000163638	ADAMTS9	ADAM metallopeptidase with thrombospondin type 1 motif 9 [Source:HGNC Symbol;Acc:HGNC:13202]	2.02257	4.06307	2.05844e-49	protein_coding
ENSG00000136378	ADAMTS7	ADAM metallopeptidase with thrombospondin type 1 motif 7 [Source:HGNC Symbol;Acc:HGNC:223]	2.02059	4.05749	7.87918e-05	protein_coding
ENSG00000051341	POLQ	DNA polymerase theta [Source:HGNC Symbol;Acc:HGNC:9186]	2.01164	4.03239	2.79332e-43	protein_coding
ENSG00000139292	LGR5	leucine rich repeat containing G protein-coupled receptor 5 [Source:HGNC Symbol;Acc:HGNC:4504]	2.0088	4.02449	8.43358e-33	protein_coding
ENSG00000116649	SRM	spermidine synthase [Source:HGNC Symbol;Acc:HGNC:11296]	2.00156	4.00433	3.65287e-24	protein_coding
ENSG00000001626	CFTR	CF transmembrane conductance regulator [Source:HGNC Symbol;Acc:HGNC:1884]	1.99968	3.99911	0.0138667	protein_coding
ENSG00000169604	ANTXR1	ANTXR cell adhesion molecule 1 [Source:HGNC Symbol;Acc:HGNC:21014]	1.9973	3.99251	1.55873e-08	protein_coding
ENSG00000128564	VGF	VGF nerve growth factor inducible [Source:HGNC Symbol;Acc:HGNC:12684]	1.99673	3.99095	0.00628895	protein_coding
ENSG00000177602	HASPIN	histone H3 associated protein kinase [Source:HGNC Symbol;Acc:HGNC:19682]	1.9933	3.98146	1.04727e-33	protein_coding
ENSG00000128656	CHN1	chimerin 1 [Source:HGNC Symbol;Acc:HGNC:1943]	1.99226	3.9786	2.27816e-21	protein_coding
ENSG00000135838	NPL	N-acetylneuraminate pyruvate lyase [Source:HGNC Symbol;Acc:HGNC:16781]	1.98691	3.96387	0.00480856	protein_coding
ENSG00000146410	MTFR2	mitochondrial fission regulator 2 [Source:HGNC Symbol;Acc:HGNC:21115]	1.98655	3.96288	1.43402e-21	protein_coding
ENSG00000013588	GPRC5A	G protein-coupled receptor class C group 5 member A [Source:HGNC Symbol;Acc:HGNC:9836]	1.98599	3.96134	5.20819e-05	protein_coding
ENSG00000118894	EEF2KMT	eukaryotic elongation factor 2 lysine methyltransferase [Source:HGNC Symbol;Acc:HGNC:32221]	1.98459	3.95749	4.61499e-13	protein_coding
ENSG00000146670	CDCA5	cell division cycle associated 5 [Source:HGNC Symbol;Acc:HGNC:14626]	1.98351	3.95455	2.15806e-38	protein_coding
ENSG00000169884	WNT10B	Wnt family member 10B [Source:HGNC Symbol;Acc:HGNC:12775]	1.98231	3.95126	0.0220138	protein_coding
ENSG00000125864	BFSP1	beaded filament structural protein 1 [Source:HGNC Symbol;Acc:HGNC:1040]	1.97228	3.92388	1.68443e-09	protein_coding
ENSG00000117595	IRF6	interferon regulatory factor 6 [Source:HGNC Symbol;Acc:HGNC:6121]	1.97186	3.92274	0.00400889	protein_coding
ENSG00000123685	BATF3	basic leucine zipper ATF-like transcription factor 3 [Source:HGNC Symbol;Acc:HGNC:28915]	1.9717	3.92231	0.000547624	protein_coding
ENSG00000090376	IRAK3	interleukin 1 receptor associated kinase 3 [Source:HGNC Symbol;Acc:HGNC:17020]	1.97169	3.92228	9.5003e-06	protein_coding
ENSG00000167670	CHAF1A	chromatin assembly factor 1 subunit A [Source:HGNC Symbol;Acc:HGNC:1910]	1.97166	3.92219	1.83907e-48	protein_coding
ENSG00000184371	CSF1	colony stimulating factor 1 [Source:HGNC Symbol;Acc:HGNC:2432]	1.97129	3.9212	5.03759e-30	protein_coding
ENSG00000158023	WDR66	WD repeat domain 66 [Source:HGNC Symbol;Acc:HGNC:28506]	1.96358	3.90029	8.34814e-07	protein_coding
ENSG00000163072	NOSTRIN	nitric oxide synthase trafficking [Source:HGNC Symbol;Acc:HGNC:20203]	1.95707	3.88272	2.09102e-19	protein_coding
ENSG00000156103	MMP16	matrix metallopeptidase 16 [Source:HGNC Symbol;Acc:HGNC:7162]	1.95623	3.88045	2.22505e-31	protein_coding
ENSG00000179598	PLD6	phospholipase D family member 6 [Source:HGNC Symbol;Acc:HGNC:30447]	1.95557	3.87868	9.60147e-17	protein_coding
ENSG00000104833	TUBB4A	tubulin beta 4A class IVa [Source:HGNC Symbol;Acc:HGNC:20774]	1.95499	3.87715	5.07554e-06	protein_coding
ENSG00000156219	ART3	ADP-ribosyltransferase 3 [Source:HGNC Symbol;Acc:HGNC:725]	1.94977	3.86312	0.0234891	protein_coding
ENSG00000143476	DTL	denticleless E3 ubiquitin protein ligase homolog [Source:HGNC Symbol;Acc:HGNC:30288]	1.94663	3.85473	1.00828e-37	protein_coding
ENSG00000162062	TEDC2	tubulin epsilon and delta complex 2 [Source:HGNC Symbol;Acc:HGNC:25849]	1.94572	3.85229	6.12304e-28	protein_coding
ENSG00000122863	CHST3	carbohydrate sulfotransferase 3 [Source:HGNC Symbol;Acc:HGNC:1971]	1.94473	3.84966	8.59702e-20	protein_coding
ENSG00000082512	TRAF5	TNF receptor associated factor 5 [Source:HGNC Symbol;Acc:HGNC:12035]	1.9432	3.84557	4.95811e-16	protein_coding
ENSG00000054967	RELT	RELT TNF receptor [Source:HGNC Symbol;Acc:HGNC:13764]	1.94229	3.84315	1.13192e-19	protein_coding
ENSG00000165238	WNK2	WNK lysine deficient protein kinase 2 [Source:HGNC Symbol;Acc:HGNC:14542]	1.94107	3.8399	1.25993e-22	protein_coding
ENSG00000198885	ITPRIPL1	ITPRIP like 1 [Source:HGNC Symbol;Acc:HGNC:29371]	1.94031	3.83788	4.1774e-23	protein_coding
ENSG00000154146	NRGN	neurogranin [Source:HGNC Symbol;Acc:HGNC:8000]	1.93714	3.82945	0.000111347	protein_coding
ENSG00000213694	S1PR3	sphingosine-1-phosphate receptor 3 [Source:HGNC Symbol;Acc:HGNC:3167]	1.93426	3.82182	1.2468e-31	protein_coding
ENSG00000261236	BOP1	BOP1 ribosomal biogenesis factor [Source:HGNC Symbol;Acc:HGNC:15519]	1.92869	3.80711	1.15506e-22	protein_coding
ENSG00000132031	MATN3	matrilin 3 [Source:HGNC Symbol;Acc:HGNC:6909]	1.92809	3.8055	1.03453e-30	protein_coding
ENSG00000168899	VAMP5	vesicle associated membrane protein 5 [Source:HGNC Symbol;Acc:HGNC:12646]	1.92741	3.80373	8.3194e-25	protein_coding
ENSG00000165480	SKA3	spindle and kinetochore associated complex subunit 3 [Source:HGNC Symbol;Acc:HGNC:20262]	1.92714	3.80301	5.61386e-31	protein_coding
ENSG00000174125	TLR1	toll like receptor 1 [Source:HGNC Symbol;Acc:HGNC:11847]	1.9268	3.80211	0.00545368	protein_coding
ENSG00000129173	E2F8	E2F transcription factor 8 [Source:HGNC Symbol;Acc:HGNC:24727]	1.926	3.80001	5.44402e-19	protein_coding
ENSG00000100473	COCH	cochlin [Source:HGNC Symbol;Acc:HGNC:2180]	1.92599	3.79998	3.53726e-49	protein_coding
ENSG00000109674	NEIL3	nei like DNA glycosylase 3 [Source:HGNC Symbol;Acc:HGNC:24573]	1.92377	3.79414	3.46739e-21	protein_coding
ENSG00000169851	PCDH7	protocadherin 7 [Source:HGNC Symbol;Acc:HGNC:8659]	1.92327	3.79281	1.99829e-05	protein_coding
ENSG00000156970	BUB1B	BUB1 mitotic checkpoint serine/threonine kinase B [Source:HGNC Symbol;Acc:HGNC:1149]	1.92275	3.79145	2.75703e-29	protein_coding
ENSG00000110172	CHORDC1	cysteine and histidine rich domain containing 1 [Source:HGNC Symbol;Acc:HGNC:14525]	1.92224	3.79012	2.68409e-33	protein_coding
ENSG00000173898	SPTBN2	spectrin beta, non-erythrocytic 2 [Source:HGNC Symbol;Acc:HGNC:11276]	1.91922	3.78218	1.11199e-25	protein_coding
ENSG00000168496	FEN1	flap structure-specific endonuclease 1 [Source:HGNC Symbol;Acc:HGNC:3650]	1.91648	3.77501	5.81034e-28	protein_coding
ENSG00000147509	RGS20	regulator of G protein signaling 20 [Source:HGNC Symbol;Acc:HGNC:14600]	1.91571	3.773	0.00191458	protein_coding
ENSG00000154134	ROBO3	roundabout guidance receptor 3 [Source:HGNC Symbol;Acc:HGNC:13433]	1.91216	3.76372	0.0163553	protein_coding
ENSG00000187790	FANCM	FA complementation group M [Source:HGNC Symbol;Acc:HGNC:23168]	1.91023	3.75869	5.46676e-26	protein_coding
ENSG00000138346	DNA2	DNA replication helicase/nuclease 2 [Source:HGNC Symbol;Acc:HGNC:2939]	1.90888	3.75518	5.47303e-24	protein_coding
ENSG00000111641	NOP2	NOP2 nucleolar protein [Source:HGNC Symbol;Acc:HGNC:7867]	1.90537	3.74605	2.35548e-10	protein_coding
ENSG00000197451	HNRNPAB	heterogeneous nuclear ribonucleoprotein A/B [Source:HGNC Symbol;Acc:HGNC:5034]	1.90469	3.74427	1.20693e-29	protein_coding
ENSG00000181544	FANCB	FA complementation group B [Source:HGNC Symbol;Acc:HGNC:3583]	1.90454	3.74388	7.88362e-19	protein_coding
ENSG00000156427	FGF18	fibroblast growth factor 18 [Source:HGNC Symbol;Acc:HGNC:3674]	1.90064	3.73378	0.0308959	protein_coding
ENSG00000118257	NRP2	neuropilin 2 [Source:HGNC Symbol;Acc:HGNC:8005]	1.90031	3.73294	8.76279e-22	protein_coding
ENSG00000198604	BAZ1A	bromodomain adjacent to zinc finger domain 1A [Source:HGNC Symbol;Acc:HGNC:960]	1.8928	3.71354	2.24229e-30	protein_coding
ENSG00000012048	BRCA1	BRCA1 DNA repair associated [Source:HGNC Symbol;Acc:HGNC:1100]	1.88023	3.68134	2.16739e-26	protein_coding
ENSG00000136286	MYO1G	myosin IG [Source:HGNC Symbol;Acc:HGNC:13880]	1.87782	3.6752	0.0196834	protein_coding
ENSG00000115946	PNO1	partner of NOB1 homolog [Source:HGNC Symbol;Acc:HGNC:32790]	1.87486	3.66766	3.11559e-15	protein_coding
ENSG00000072786	STK10	serine/threonine kinase 10 [Source:HGNC Symbol;Acc:HGNC:11388]	1.87174	3.65975	3.78848e-22	protein_coding
ENSG00000244486	SCARF2	scavenger receptor class F member 2 [Source:HGNC Symbol;Acc:HGNC:19869]	1.87159	3.65935	1.65542e-17	protein_coding
ENSG00000184005	ST6GALNAC3	ST6 N-acetylgalactosaminide alpha-2,6-sialyltransferase 3 [Source:HGNC Symbol;Acc:HGNC:19343]	1.86744	3.64884	1.86641e-05	protein_coding
ENSG00000122952	ZWINT	ZW10 interacting kinetochore protein [Source:HGNC Symbol;Acc:HGNC:13195]	1.86693	3.64755	1.45068e-28	protein_coding
ENSG00000075618	FSCN1	fascin actin-bundling protein 1 [Source:HGNC Symbol;Acc:HGNC:11148]	1.86634	3.64608	2.14163e-30	protein_coding
ENSG00000175643	RMI2	RecQ mediated genome instability 2 [Source:HGNC Symbol;Acc:HGNC:28349]	1.85746	3.62368	8.72948e-60	protein_coding
ENSG00000017483	SLC38A5	solute carrier family 38 member 5 [Source:HGNC Symbol;Acc:HGNC:18070]	1.85242	3.61105	9.87963e-11	protein_coding
ENSG00000127920	GNG11	G protein subunit gamma 11 [Source:HGNC Symbol;Acc:HGNC:4403]	1.84851	3.60127	4.90102e-09	protein_coding
ENSG00000147883	CDKN2B	cyclin dependent kinase inhibitor 2B [Source:HGNC Symbol;Acc:HGNC:1788]	1.84517	3.59294	4.19725e-15	protein_coding
ENSG00000134940	ACRV1	acrosomal vesicle protein 1 [Source:HGNC Symbol;Acc:HGNC:127]	1.84466	3.59168	0.00481521	protein_coding
ENSG00000120693	SMAD9	SMAD family member 9 [Source:HGNC Symbol;Acc:HGNC:6774]	1.84373	3.58937	8.97367e-25	protein_coding
ENSG00000134323	MYCN	MYCN proto-oncogene, bHLH transcription factor [Source:HGNC Symbol;Acc:HGNC:7559]	1.8427	3.5868	6.44773e-15	protein_coding
ENSG00000173145	NOC3L	NOC3 like DNA replication regulator [Source:HGNC Symbol;Acc:HGNC:24034]	1.8416	3.58408	4.84688e-29	protein_coding
ENSG00000125454	SLC25A19	solute carrier family 25 member 19 [Source:HGNC Symbol;Acc:HGNC:14409]	1.84117	3.58301	4.57483e-17	protein_coding
ENSG00000157470	FAM81A	family with sequence similarity 81 member A [Source:HGNC Symbol;Acc:HGNC:28379]	1.83948	3.5788	2.49462e-16	protein_coding
ENSG00000168421	RHOH	ras homolog family member H [Source:HGNC Symbol;Acc:HGNC:686]	1.83794	3.57499	1.8061e-18	protein_coding
ENSG00000176387	HSD11B2	hydroxysteroid 11-beta dehydrogenase 2 [Source:HGNC Symbol;Acc:HGNC:5209]	1.83452	3.56654	9.32988e-26	protein_coding
ENSG00000026508	CD44	CD44 molecule (Indian blood group) [Source:HGNC Symbol;Acc:HGNC:1681]	1.83319	3.56325	6.05615e-15	protein_coding
ENSG00000196754	S100A2	S100 calcium binding protein A2 [Source:HGNC Symbol;Acc:HGNC:10492]	1.82571	3.54482	4.38393e-06	protein_coding
ENSG00000176845	METRNL	meteorin like, glial cell differentiation regulator [Source:HGNC Symbol;Acc:HGNC:27584]	1.82384	3.54023	4.17705e-06	protein_coding
ENSG00000186871	ERCC6L	ERCC excision repair 6 like, spindle assembly checkpoint helicase [Source:HGNC Symbol;Acc:HGNC:20794]	1.82357	3.53956	1.23429e-40	protein_coding
ENSG00000116455	WDR77	WD repeat domain 77 [Source:HGNC Symbol;Acc:HGNC:29652]	1.82323	3.53872	1.40401e-19	protein_coding
ENSG00000090530	P3H2	prolyl 3-hydroxylase 2 [Source:HGNC Symbol;Acc:HGNC:19317]	1.82306	3.53832	1.98794e-13	protein_coding
ENSG00000163735	CXCL5	C-X-C motif chemokine ligand 5 [Source:HGNC Symbol;Acc:HGNC:10642]	1.82217	3.53614	1.12338e-23	protein_coding
ENSG00000198826	ARHGAP11A	Rho GTPase activating protein 11A [Source:HGNC Symbol;Acc:HGNC:15783]	1.82164	3.53482	8.98375e-26	protein_coding
ENSG00000170961	HAS2	hyaluronan synthase 2 [Source:HGNC Symbol;Acc:HGNC:4819]	1.82068	3.53248	1.34974e-09	protein_coding
ENSG00000171617	ENC1	ectodermal-neural cortex 1 [Source:HGNC Symbol;Acc:HGNC:3345]	1.81738	3.52442	1.00673e-50	protein_coding
ENSG00000154743	TSEN2	tRNA splicing endonuclease subunit 2 [Source:HGNC Symbol;Acc:HGNC:28422]	1.8166	3.5225	7.88681e-15	protein_coding
ENSG00000168411	RFWD3	ring finger and WD repeat domain 3 [Source:HGNC Symbol;Acc:HGNC:25539]	1.81658	3.52245	1.59555e-30	protein_coding
ENSG00000140403	DNAJA4	DnaJ heat shock protein family (Hsp40) member A4 [Source:HGNC Symbol;Acc:HGNC:14885]	1.81005	3.50654	4.20686e-12	protein_coding
ENSG00000167900	TK1	thymidine kinase 1 [Source:HGNC Symbol;Acc:HGNC:11830]	1.80979	3.50592	1.60926e-38	protein_coding
ENSG00000139734	DIAPH3	diaphanous related formin 3 [Source:HGNC Symbol;Acc:HGNC:15480]	1.80665	3.49828	3.67202e-37	protein_coding
ENSG00000138172	CALHM2	calcium homeostasis modulator family member 2 [Source:HGNC Symbol;Acc:HGNC:23493]	1.8042	3.49234	1.7906e-09	protein_coding
ENSG00000136826	KLF4	Kruppel like factor 4 [Source:HGNC Symbol;Acc:HGNC:6348]	1.80418	3.49231	5.35737e-15	protein_coding
ENSG00000007062	PROM1	prominin 1 [Source:HGNC Symbol;Acc:HGNC:9454]	1.80341	3.49043	4.28167e-13	protein_coding
ENSG00000164949	GEM	GTP binding protein overexpressed in skeletal muscle [Source:HGNC Symbol;Acc:HGNC:4234]	1.80331	3.49021	6.71801e-19	protein_coding
ENSG00000147650	LRP12	LDL receptor related protein 12 [Source:HGNC Symbol;Acc:HGNC:31708]	1.80276	3.48887	1.05406e-30	protein_coding
ENSG00000170312	CDK1	cyclin dependent kinase 1 [Source:HGNC Symbol;Acc:HGNC:1722]	1.80243	3.48806	1.97222e-41	protein_coding
ENSG00000278619	MRM1	mitochondrial rRNA methyltransferase 1 [Source:HGNC Symbol;Acc:HGNC:26202]	1.80005	3.48233	4.87932e-18	protein_coding
ENSG00000130176	CNN1	calponin 1 [Source:HGNC Symbol;Acc:HGNC:2155]	1.79865	3.47894	7.41671e-16	protein_coding
ENSG00000147536	GINS4	GINS complex subunit 4 [Source:HGNC Symbol;Acc:HGNC:28226]	1.79753	3.47624	1.12468e-37	protein_coding
ENSG00000165304	MELK	maternal embryonic leucine zipper kinase [Source:HGNC Symbol;Acc:HGNC:16870]	1.79478	3.46963	5.73082e-30	protein_coding
ENSG00000169679	BUB1	BUB1 mitotic checkpoint serine/threonine kinase [Source:HGNC Symbol;Acc:HGNC:1148]	1.79271	3.46466	8.55739e-32	protein_coding
ENSG00000151005	TKTL2	transketolase like 2 [Source:HGNC Symbol;Acc:HGNC:25313]	1.7921	3.4632	0.0067279	protein_coding
ENSG00000162073	PAQR4	progestin and adipoQ receptor family member 4 [Source:HGNC Symbol;Acc:HGNC:26386]	1.79127	3.46119	1.33497e-13	protein_coding
ENSG00000112118	MCM3	minichromosome maintenance complex component 3 [Source:HGNC Symbol;Acc:HGNC:6945]	1.79058	3.45953	7.43558e-39	protein_coding
ENSG00000182108	DEXI	Dexi homolog [Source:HGNC Symbol;Acc:HGNC:13267]	1.78891	3.45555	4.22924e-07	protein_coding
ENSG00000175305	CCNE2	cyclin E2 [Source:HGNC Symbol;Acc:HGNC:1590]	1.78804	3.45345	1.31332e-07	protein_coding
ENSG00000119771	KLHL29	kelch like family member 29 [Source:HGNC Symbol;Acc:HGNC:29404]	1.78562	3.44768	6.37604e-17	protein_coding
ENSG00000163993	S100P	S100 calcium binding protein P [Source:HGNC Symbol;Acc:HGNC:10504]	1.78522	3.44671	7.71556e-51	protein_coding
ENSG00000076706	MCAM	melanoma cell adhesion molecule [Source:HGNC Symbol;Acc:HGNC:6934]	1.78363	3.4429	4.60246e-29	protein_coding
ENSG00000104738	MCM4	minichromosome maintenance complex component 4 [Source:HGNC Symbol;Acc:HGNC:6947]	1.78145	3.43771	1.73994e-34	protein_coding
ENSG00000101230	ISM1	isthmin 1 [Source:HGNC Symbol;Acc:HGNC:16213]	1.78134	3.43746	0.00466556	protein_coding
ENSG00000165244	ZNF367	zinc finger protein 367 [Source:HGNC Symbol;Acc:HGNC:18320]	1.78093	3.43647	7.24783e-23	protein_coding
ENSG00000080986	NDC80	NDC80 kinetochore complex component [Source:HGNC Symbol;Acc:HGNC:16909]	1.77793	3.42935	3.04268e-24	protein_coding
ENSG00000105011	ASF1B	anti-silencing function 1B histone chaperone [Source:HGNC Symbol;Acc:HGNC:20996]	1.77739	3.42805	2.58549e-26	protein_coding
ENSG00000149554	CHEK1	checkpoint kinase 1 [Source:HGNC Symbol;Acc:HGNC:1925]	1.77551	3.4236	7.76657e-46	protein_coding
ENSG00000004478	FKBP4	FKBP prolyl isomerase 4 [Source:HGNC Symbol;Acc:HGNC:3720]	1.76593	3.40092	5.39278e-40	protein_coding
ENSG00000177191	B3GNT8	UDP-GlcNAc:betaGal beta-1,3-N-acetylglucosaminyltransferase 8 [Source:HGNC Symbol;Acc:HGNC:24139]	1.76361	3.39546	2.46074e-07	protein_coding
ENSG00000096060	FKBP5	FKBP prolyl isomerase 5 [Source:HGNC Symbol;Acc:HGNC:3721]	1.75874	3.38402	3.73453e-29	protein_coding
ENSG00000133636	NTS	neurotensin [Source:HGNC Symbol;Acc:HGNC:8038]	1.75726	3.38055	0.00078288	protein_coding
ENSG00000123485	HJURP	Holliday junction recognition protein [Source:HGNC Symbol;Acc:HGNC:25444]	1.75492	3.37508	7.60783e-33	protein_coding
ENSG00000148840	PPRC1	PPARG related coactivator 1 [Source:HGNC Symbol;Acc:HGNC:30025]	1.7535	3.37176	1.5666e-27	protein_coding
ENSG00000171310	CHST11	carbohydrate sulfotransferase 11 [Source:HGNC Symbol;Acc:HGNC:17422]	1.75309	3.37079	9.6406e-10	protein_coding
ENSG00000176014	TUBB6	tubulin beta 6 class V [Source:HGNC Symbol;Acc:HGNC:20776]	1.75189	3.368	1.93943e-23	protein_coding
ENSG00000126249	PDCD2L	programmed cell death 2 like [Source:HGNC Symbol;Acc:HGNC:28194]	1.74904	3.36134	2.23227e-16	protein_coding
ENSG00000014138	POLA2	DNA polymerase alpha 2, accessory subunit [Source:HGNC Symbol;Acc:HGNC:30073]	1.74633	3.35503	1.02002e-13	protein_coding
ENSG00000183625	CCR3	C-C motif chemokine receptor 3 [Source:HGNC Symbol;Acc:HGNC:1604]	1.74628	3.35493	0.00649952	protein_coding
ENSG00000013810	TACC3	transforming acidic coiled-coil containing protein 3 [Source:HGNC Symbol;Acc:HGNC:11524]	1.74232	3.34574	2.926e-36	protein_coding
ENSG00000203760	CENPW	centromere protein W [Source:HGNC Symbol;Acc:HGNC:21488]	1.74079	3.34218	1.06964e-33	protein_coding
ENSG00000023902	PLEKHO1	pleckstrin homology domain containing O1 [Source:HGNC Symbol;Acc:HGNC:24310]	1.73944	3.33905	1.51729e-26	protein_coding
ENSG00000176153	GPX2	glutathione peroxidase 2 [Source:HGNC Symbol;Acc:HGNC:4554]	1.73841	3.33668	7.30537e-10	protein_coding
ENSG00000107984	DKK1	dickkopf WNT signaling pathway inhibitor 1 [Source:HGNC Symbol;Acc:HGNC:2891]	1.73772	3.33508	6.62996e-16	protein_coding
ENSG00000122367	LDB3	LIM domain binding 3 [Source:HGNC Symbol;Acc:HGNC:15710]	1.73674	3.33282	0.043848	protein_coding
ENSG00000143603	KCNN3	potassium calcium-activated channel subfamily N member 3 [Source:HGNC Symbol;Acc:HGNC:6292]	1.73441	3.32742	0.0321582	protein_coding
ENSG00000185774	KCNIP4	potassium voltage-gated channel interacting protein 4 [Source:HGNC Symbol;Acc:HGNC:30083]	1.73336	3.32501	0.030815	protein_coding
ENSG00000101311	FERMT1	fermitin family member 1 [Source:HGNC Symbol;Acc:HGNC:15889]	1.73267	3.32342	3.1158e-17	protein_coding
ENSG00000127423	AUNIP	aurora kinase A and ninein interacting protein [Source:HGNC Symbol;Acc:HGNC:28363]	1.72989	3.31702	2.85173e-17	protein_coding
ENSG00000203772	SPRN	shadow of prion protein [Source:HGNC Symbol;Acc:HGNC:16871]	1.72838	3.31356	0.0217369	protein_coding
ENSG00000185347	TEDC1	tubulin epsilon and delta complex 1 [Source:HGNC Symbol;Acc:HGNC:20127]	1.72038	3.29523	3.70425e-24	protein_coding
ENSG00000112742	TTK	TTK protein kinase [Source:HGNC Symbol;Acc:HGNC:12401]	1.7199	3.29413	3.41315e-23	protein_coding
ENSG00000048162	NOP16	NOP16 nucleolar protein [Source:HGNC Symbol;Acc:HGNC:26934]	1.71403	3.28076	1.4473e-13	protein_coding
ENSG00000100557	CCDC198	coiled-coil domain containing 198 [Source:HGNC Symbol;Acc:HGNC:20189]	1.71308	3.2786	8.62041e-11	protein_coding
ENSG00000142731	PLK4	polo like kinase 4 [Source:HGNC Symbol;Acc:HGNC:11397]	1.71283	3.27803	2.22505e-31	protein_coding
ENSG00000168439	STIP1	stress induced phosphoprotein 1 [Source:HGNC Symbol;Acc:HGNC:11387]	1.71207	3.2763	3.68181e-33	protein_coding
ENSG00000123473	STIL	STIL centriolar assembly protein [Source:HGNC Symbol;Acc:HGNC:10879]	1.71119	3.27431	1.28722e-27	protein_coding
ENSG00000106305	AIMP2	aminoacyl tRNA synthetase complex interacting multifunctional protein 2 [Source:HGNC Symbol;Acc:HGNC:20609]	1.7107	3.27319	1.6262e-16	protein_coding
ENSG00000154040	CABYR	calcium binding tyrosine phosphorylation regulated [Source:HGNC Symbol;Acc:HGNC:15569]	1.70918	3.26975	5.29318e-17	protein_coding
ENSG00000172167	MTBP	MDM2 binding protein [Source:HGNC Symbol;Acc:HGNC:7417]	1.70881	3.26891	1.67226e-22	protein_coding
ENSG00000150938	CRIM1	cysteine rich transmembrane BMP regulator 1 [Source:HGNC Symbol;Acc:HGNC:2359]	1.70386	3.25771	3.44615e-49	protein_coding
ENSG00000197299	BLM	BLM RecQ like helicase [Source:HGNC Symbol;Acc:HGNC:1058]	1.70168	3.25279	1.04644e-25	protein_coding
ENSG00000052749	RRP12	ribosomal RNA processing 12 homolog [Source:HGNC Symbol;Acc:HGNC:29100]	1.70116	3.25163	1.84298e-15	protein_coding
ENSG00000103034	NDRG4	NDRG family member 4 [Source:HGNC Symbol;Acc:HGNC:14466]	1.70011	3.24927	2.3839e-20	protein_coding
ENSG00000186854	TRABD2A	TraB domain containing 2A [Source:HGNC Symbol;Acc:HGNC:27013]	1.69998	3.24897	0.00191208	protein_coding
ENSG00000152661	GJA1	gap junction protein alpha 1 [Source:HGNC Symbol;Acc:HGNC:4274]	1.69476	3.23723	5.87765e-25	protein_coding
ENSG00000139618	BRCA2	BRCA2 DNA repair associated [Source:HGNC Symbol;Acc:HGNC:1101]	1.69288	3.23301	5.82593e-28	protein_coding
ENSG00000132382	MYBBP1A	MYB binding protein 1a [Source:HGNC Symbol;Acc:HGNC:7546]	1.69282	3.23288	1.91202e-25	protein_coding
ENSG00000153292	ADGRF1	adhesion G protein-coupled receptor F1 [Source:HGNC Symbol;Acc:HGNC:18990]	1.692	3.23104	0.0474749	protein_coding
ENSG00000114019	AMOTL2	angiomotin like 2 [Source:HGNC Symbol;Acc:HGNC:17812]	1.69008	3.22674	1.31797e-12	protein_coding
ENSG00000267673	FDX2	ferredoxin 2 [Source:HGNC Symbol;Acc:HGNC:30546]	1.68946	3.22535	0.0112468	protein_coding
ENSG00000133119	RFC3	replication factor C subunit 3 [Source:HGNC Symbol;Acc:HGNC:9971]	1.68894	3.22419	2.98059e-33	protein_coding
ENSG00000109805	NCAPG	non-SMC condensin I complex subunit G [Source:HGNC Symbol;Acc:HGNC:24304]	1.68841	3.22302	1.25837e-25	protein_coding
ENSG00000140465	CYP1A1	cytochrome P450 family 1 subfamily A member 1 [Source:HGNC Symbol;Acc:HGNC:2595]	1.6876	3.2212	4.70389e-17	protein_coding
ENSG00000167552	TUBA1A	tubulin alpha 1a [Source:HGNC Symbol;Acc:HGNC:20766]	1.68641	3.21854	6.47388e-08	protein_coding
ENSG00000151503	NCAPD3	non-SMC condensin II complex subunit D3 [Source:HGNC Symbol;Acc:HGNC:28952]	1.6855	3.21651	1.54403e-59	protein_coding
ENSG00000123095	BHLHE41	basic helix-loop-helix family member e41 [Source:HGNC Symbol;Acc:HGNC:16617]	1.68417	3.21356	7.63417e-13	protein_coding
ENSG00000163530	DPPA2	developmental pluripotency associated 2 [Source:HGNC Symbol;Acc:HGNC:19197]	1.68279	3.21048	3.58346e-05	protein_coding
ENSG00000138180	CEP55	centrosomal protein 55 [Source:HGNC Symbol;Acc:HGNC:1161]	1.68229	3.20937	1.97004e-20	protein_coding
ENSG00000138182	KIF20B	kinesin family member 20B [Source:HGNC Symbol;Acc:HGNC:7212]	1.67982	3.20388	7.45692e-18	protein_coding
ENSG00000149483	TMEM138	transmembrane protein 138 [Source:HGNC Symbol;Acc:HGNC:26944]	1.67933	3.20279	4.4124e-23	protein_coding
ENSG00000151725	CENPU	centromere protein U [Source:HGNC Symbol;Acc:HGNC:21348]	1.67797	3.19977	1.07592e-17	protein_coding
ENSG00000158887	MPZ	myelin protein zero [Source:HGNC Symbol;Acc:HGNC:7225]	1.67587	3.19512	0.0142503	protein_coding
ENSG00000169689	CENPX	centromere protein X [Source:HGNC Symbol;Acc:HGNC:11422]	1.67224	3.18709	2.31761e-19	protein_coding
ENSG00000024526	DEPDC1	DEP domain containing 1 [Source:HGNC Symbol;Acc:HGNC:22949]	1.67053	3.18331	1.25993e-22	protein_coding
ENSG00000054598	FOXC1	forkhead box C1 [Source:HGNC Symbol;Acc:HGNC:3800]	1.67007	3.18231	0.000143341	protein_coding
ENSG00000196562	SULF2	sulfatase 2 [Source:HGNC Symbol;Acc:HGNC:20392]	1.66853	3.17891	8.81346e-10	protein_coding
ENSG00000147526	TACC1	transforming acidic coiled-coil containing protein 1 [Source:HGNC Symbol;Acc:HGNC:11522]	1.66824	3.17826	4.04595e-49	protein_coding
ENSG00000128408	RIBC2	RIB43A domain with coiled-coils 2 [Source:HGNC Symbol;Acc:HGNC:13241]	1.66503	3.1712	1.6883e-08	protein_coding
ENSG00000188130	MAPK12	mitogen-activated protein kinase 12 [Source:HGNC Symbol;Acc:HGNC:6874]	1.66437	3.16975	3.02835e-24	protein_coding
ENSG00000100749	VRK1	VRK serine/threonine kinase 1 [Source:HGNC Symbol;Acc:HGNC:12718]	1.66367	3.16821	3.57809e-23	protein_coding
ENSG00000120539	MASTL	microtubule associated serine/threonine kinase like [Source:HGNC Symbol;Acc:HGNC:19042]	1.66356	3.16797	8.50355e-34	protein_coding
ENSG00000131467	PSME3	proteasome activator subunit 3 [Source:HGNC Symbol;Acc:HGNC:9570]	1.66221	3.165	4.6941e-13	protein_coding
ENSG00000247626	MARS2	methionyl-tRNA synthetase 2, mitochondrial [Source:HGNC Symbol;Acc:HGNC:25133]	1.66104	3.16244	6.12042e-15	protein_coding
ENSG00000137834	SMAD6	SMAD family member 6 [Source:HGNC Symbol;Acc:HGNC:6772]	1.65953	3.15914	3.02838e-33	protein_coding
ENSG00000165689	ENTR1	endosome associated trafficking regulator 1 [Source:HGNC Symbol;Acc:HGNC:10667]	1.65424	3.14756	4.85312e-21	protein_coding
ENSG00000037897	METTL1	methyltransferase like 1 [Source:HGNC Symbol;Acc:HGNC:7030]	1.65408	3.14721	2.01323e-12	protein_coding
ENSG00000144893	MED12L	mediator complex subunit 12L [Source:HGNC Symbol;Acc:HGNC:16050]	1.65309	3.14508	0.0120507	protein_coding
ENSG00000163803	PLB1	phospholipase B1 [Source:HGNC Symbol;Acc:HGNC:30041]	1.65205	3.1428	8.58019e-06	protein_coding
ENSG00000213397	HAUS7	HAUS augmin like complex subunit 7 [Source:HGNC Symbol;Acc:HGNC:32979]	1.65116	3.14087	7.11152e-06	protein_coding
ENSG00000186185	KIF18B	kinesin family member 18B [Source:HGNC Symbol;Acc:HGNC:27102]	1.65082	3.14012	2.09001e-29	protein_coding
ENSG00000115107	STEAP3	STEAP3 metalloreductase [Source:HGNC Symbol;Acc:HGNC:24592]	1.64799	3.13397	0.000708716	protein_coding
ENSG00000120254	MTHFD1L	methylenetetrahydrofolate dehydrogenase (NADP+ dependent) 1 like [Source:HGNC Symbol;Acc:HGNC:21055]	1.64744	3.13276	6.02254e-20	protein_coding
ENSG00000165271	NOL6	nucleolar protein 6 [Source:HGNC Symbol;Acc:HGNC:19910]	1.64422	3.12578	2.06293e-20	protein_coding
ENSG00000152137	HSPB8	heat shock protein family B (small) member 8 [Source:HGNC Symbol;Acc:HGNC:30171]	1.6442	3.12575	1.08856e-15	protein_coding
ENSG00000178202	POGLUT3	protein O-glucosyltransferase 3 [Source:HGNC Symbol;Acc:HGNC:28496]	1.64313	3.12343	4.24531e-26	protein_coding
ENSG00000146072	TNFRSF21	TNF receptor superfamily member 21 [Source:HGNC Symbol;Acc:HGNC:13469]	1.63988	3.1164	4.47682e-28	protein_coding
ENSG00000183814	LIN9	lin-9 DREAM MuvB core complex component [Source:HGNC Symbol;Acc:HGNC:30830]	1.63795	3.11223	5.24477e-16	protein_coding
ENSG00000128298	BAIAP2L2	BAI1 associated protein 2 like 2 [Source:HGNC Symbol;Acc:HGNC:26203]	1.63747	3.11119	1.33464e-13	protein_coding
ENSG00000198554	WDHD1	WD repeat and HMG-box DNA binding protein 1 [Source:HGNC Symbol;Acc:HGNC:23170]	1.63739	3.11103	1.45694e-26	protein_coding
ENSG00000254726	MEX3A	mex-3 RNA binding family member A [Source:HGNC Symbol;Acc:HGNC:33482]	1.63566	3.1073	2.32016e-56	protein_coding
ENSG00000116741	RGS2	regulator of G protein signaling 2 [Source:HGNC Symbol;Acc:HGNC:9998]	1.63296	3.10149	2.54757e-16	protein_coding
ENSG00000084774	CAD	carbamoyl-phosphate synthetase 2, aspartate transcarbamylase, and dihydroorotase [Source:HGNC Symbol;Acc:HGNC:1424]	1.63222	3.0999	1.04242e-30	protein_coding
ENSG00000239306	RBM14	RNA binding motif protein 14 [Source:HGNC Symbol;Acc:HGNC:14219]	1.63086	3.09699	4.73738e-35	protein_coding
ENSG00000159131	GART	phosphoribosylglycinamide formyltransferase, phosphoribosylglycinamide synthetase, phosphoribosylaminoimidazole synthetase [Source:HGNC Symbol;Acc:HGNC:4163]	1.63045	3.09609	3.25533e-26	protein_coding
ENSG00000090382	LYZ	lysozyme [Source:HGNC Symbol;Acc:HGNC:6740]	1.6285	3.09192	4.11126e-20	protein_coding
ENSG00000181754	AMIGO1	adhesion molecule with Ig like domain 1 [Source:HGNC Symbol;Acc:HGNC:20824]	1.62688	3.08844	6.91271e-06	protein_coding
ENSG00000175832	ETV4	ETS variant 4 [Source:HGNC Symbol;Acc:HGNC:3493]	1.62479	3.08398	1.21398e-40	protein_coding
ENSG00000213714	FAM209B	family with sequence similarity 209 member B [Source:HGNC Symbol;Acc:HGNC:16101]	1.6237	3.08164	0.0407776	protein_coding
ENSG00000100162	CENPM	centromere protein M [Source:HGNC Symbol;Acc:HGNC:18352]	1.62099	3.07587	4.68515e-23	protein_coding
ENSG00000121152	NCAPH	non-SMC condensin I complex subunit H [Source:HGNC Symbol;Acc:HGNC:1112]	1.62078	3.07541	6.45102e-35	protein_coding
ENSG00000166086	JAM3	junctional adhesion molecule 3 [Source:HGNC Symbol;Acc:HGNC:15532]	1.62019	3.07416	3.81672e-07	protein_coding
ENSG00000005059	MCUB	mitochondrial calcium uniporter dominant negative beta subunit [Source:HGNC Symbol;Acc:HGNC:26076]	1.61896	3.07153	1.06001e-05	protein_coding
ENSG00000136379	ABHD17C	abhydrolase domain containing 17C [Source:HGNC Symbol;Acc:HGNC:26925]	1.61665	3.06662	0.00422131	protein_coding
ENSG00000138621	PPCDC	phosphopantothenoylcysteine decarboxylase [Source:HGNC Symbol;Acc:HGNC:28107]	1.61637	3.06602	4.0305e-16	protein_coding
ENSG00000153933	DGKE	diacylglycerol kinase epsilon [Source:HGNC Symbol;Acc:HGNC:2852]	1.61515	3.06343	1.37599e-05	protein_coding
ENSG00000183684	ALYREF	Aly/REF export factor [Source:HGNC Symbol;Acc:HGNC:19071]	1.61456	3.06217	6.59964e-23	protein_coding
ENSG00000065600	PACC1	proton activated chloride channel 1 [Source:HGNC Symbol;Acc:HGNC:25593]	1.6145	3.06206	1.02798e-17	protein_coding
ENSG00000152127	MGAT5	alpha-1,6-mannosylglycoprotein 6-beta-N-acetylglucosaminyltransferase [Source:HGNC Symbol;Acc:HGNC:7049]	1.61357	3.06008	1.19229e-24	protein_coding
ENSG00000106541	AGR2	anterior gradient 2, protein disulphide isomerase family member [Source:HGNC Symbol;Acc:HGNC:328]	1.61319	3.05927	7.50033e-19	protein_coding
ENSG00000123416	TUBA1B	tubulin alpha 1b [Source:HGNC Symbol;Acc:HGNC:18809]	1.61082	3.05424	1.98918e-21	protein_coding
ENSG00000072571	HMMR	hyaluronan mediated motility receptor [Source:HGNC Symbol;Acc:HGNC:5012]	1.60989	3.05228	1.36891e-21	protein_coding
ENSG00000179520	SLC17A8	solute carrier family 17 member 8 [Source:HGNC Symbol;Acc:HGNC:20151]	1.60746	3.04715	4.15848e-14	protein_coding
ENSG00000137142	IGFBPL1	insulin like growth factor binding protein like 1 [Source:HGNC Symbol;Acc:HGNC:20081]	1.6071	3.04639	6.5583e-06	protein_coding
ENSG00000188677	PARVB	parvin beta [Source:HGNC Symbol;Acc:HGNC:14653]	1.60619	3.04447	2.17577e-22	protein_coding
ENSG00000205413	SAMD9	sterile alpha motif domain containing 9 [Source:HGNC Symbol;Acc:HGNC:1348]	1.60613	3.04434	0.00245848	protein_coding
ENSG00000141682	PMAIP1	phorbol-12-myristate-13-acetate-induced protein 1 [Source:HGNC Symbol;Acc:HGNC:9108]	1.60254	3.03678	1.70534e-26	protein_coding
ENSG00000068654	POLR1A	RNA polymerase I subunit A [Source:HGNC Symbol;Acc:HGNC:17264]	1.6024	3.03647	3.83737e-26	protein_coding
ENSG00000177700	POLR2L	RNA polymerase II subunit L [Source:HGNC Symbol;Acc:HGNC:9199]	1.60187	3.03537	1.18355e-18	protein_coding
ENSG00000142945	KIF2C	kinesin family member 2C [Source:HGNC Symbol;Acc:HGNC:6393]	1.60114	3.03382	1.82505e-24	protein_coding
ENSG00000114346	ECT2	epithelial cell transforming 2 [Source:HGNC Symbol;Acc:HGNC:3155]	1.59856	3.0284	7.36488e-22	protein_coding
ENSG00000113460	BRIX1	biogenesis of ribosomes BRX1 [Source:HGNC Symbol;Acc:HGNC:24170]	1.59832	3.02791	5.89322e-16	protein_coding
ENSG00000169258	GPRIN1	G protein regulated inducer of neurite outgrowth 1 [Source:HGNC Symbol;Acc:HGNC:24835]	1.59611	3.02326	5.49074e-10	protein_coding
ENSG00000166813	KIF7	kinesin family member 7 [Source:HGNC Symbol;Acc:HGNC:30497]	1.59179	3.01423	2.78518e-13	protein_coding
ENSG00000148291	SURF2	surfeit 2 [Source:HGNC Symbol;Acc:HGNC:11475]	1.59128	3.01317	1.28754e-08	protein_coding
ENSG00000138696	BMPR1B	bone morphogenetic protein receptor type 1B [Source:HGNC Symbol;Acc:HGNC:1077]	1.58982	3.01013	0.0143106	protein_coding
ENSG00000101003	GINS1	GINS complex subunit 1 [Source:HGNC Symbol;Acc:HGNC:28980]	1.58816	3.00665	3.77206e-27	protein_coding
ENSG00000006016	CRLF1	cytokine receptor like factor 1 [Source:HGNC Symbol;Acc:HGNC:2364]	1.58738	3.00503	6.04488e-10	protein_coding
ENSG00000104524	PYCR3	pyrroline-5-carboxylate reductase 3 [Source:HGNC Symbol;Acc:HGNC:25846]	1.58643	3.00304	1.39181e-11	protein_coding
ENSG00000103187	COTL1	coactosin like F-actin binding protein 1 [Source:HGNC Symbol;Acc:HGNC:18304]	1.58288	2.99568	5.84987e-28	protein_coding
ENSG00000161980	POLR3K	RNA polymerase III subunit K [Source:HGNC Symbol;Acc:HGNC:14121]	1.58144	2.99268	1.02034e-21	protein_coding
ENSG00000189057	FAM111B	family with sequence similarity 111 member B [Source:HGNC Symbol;Acc:HGNC:24200]	1.58085	2.99145	0.000175575	protein_coding
ENSG00000154277	UCHL1	ubiquitin C-terminal hydrolase L1 [Source:HGNC Symbol;Acc:HGNC:12513]	1.57862	2.98684	3.2806e-38	protein_coding
ENSG00000154920	EME1	essential meiotic structure-specific endonuclease 1 [Source:HGNC Symbol;Acc:HGNC:24965]	1.57763	2.9848	2.56696e-27	protein_coding
ENSG00000104889	RNASEH2A	ribonuclease H2 subunit A [Source:HGNC Symbol;Acc:HGNC:18518]	1.57633	2.98211	0.00129087	protein_coding
ENSG00000155100	OTUD6B	OTU domain containing 6B [Source:HGNC Symbol;Acc:HGNC:24281]	1.57612	2.98167	3.97803e-11	protein_coding
ENSG00000254093	PINX1	PIN2 (TERF1) interacting telomerase inhibitor 1 [Source:HGNC Symbol;Acc:HGNC:30046]	1.57554	2.98046	6.50468e-11	protein_coding
ENSG00000111247	RAD51AP1	RAD51 associated protein 1 [Source:HGNC Symbol;Acc:HGNC:16956]	1.57353	2.97631	1.53442e-20	protein_coding
ENSG00000105894	PTN	pleiotrophin [Source:HGNC Symbol;Acc:HGNC:9630]	1.5716	2.97235	2.1572e-07	protein_coding
ENSG00000176170	SPHK1	sphingosine kinase 1 [Source:HGNC Symbol;Acc:HGNC:11240]	1.56991	2.96885	2.26371e-22	protein_coding
ENSG00000214226	C17orf67	chromosome 17 open reading frame 67 [Source:HGNC Symbol;Acc:HGNC:27900]	1.56923	2.96746	0.000815807	protein_coding
ENSG00000187753	C9orf153	chromosome 9 open reading frame 153 [Source:HGNC Symbol;Acc:HGNC:31456]	1.56904	2.96707	0.0152449	protein_coding
ENSG00000280987	MATR3	matrin 3 [Source:NCBI gene;Acc:9782]	1.56822	2.96539	0.00281747	protein_coding
ENSG00000154839	SKA1	spindle and kinetochore associated complex subunit 1 [Source:HGNC Symbol;Acc:HGNC:28109]	1.56705	2.96299	4.04021e-21	protein_coding
ENSG00000166508	MCM7	minichromosome maintenance complex component 7 [Source:HGNC Symbol;Acc:HGNC:6950]	1.56661	2.96208	5.56053e-34	protein_coding
ENSG00000133302	SLF1	SMC5-SMC6 complex localization factor 1 [Source:HGNC Symbol;Acc:HGNC:25408]	1.56615	2.96113	2.55995e-21	protein_coding
ENSG00000129680	MAP7D3	MAP7 domain containing 3 [Source:HGNC Symbol;Acc:HGNC:25742]	1.56407	2.95686	1.21639e-19	protein_coding
ENSG00000100401	RANGAP1	Ran GTPase activating protein 1 [Source:HGNC Symbol;Acc:HGNC:9854]	1.56347	2.95563	1.42255e-32	protein_coding
ENSG00000011426	ANLN	anillin actin binding protein [Source:HGNC Symbol;Acc:HGNC:14082]	1.56251	2.95367	3.93152e-24	protein_coding
ENSG00000166394	CYB5R2	cytochrome b5 reductase 2 [Source:HGNC Symbol;Acc:HGNC:24376]	1.5624	2.95345	1.01678e-10	protein_coding
ENSG00000167721	TSR1	TSR1 ribosome maturation factor [Source:HGNC Symbol;Acc:HGNC:25542]	1.55832	2.9451	7.9892e-20	protein_coding
ENSG00000168404	MLKL	mixed lineage kinase domain like pseudokinase [Source:HGNC Symbol;Acc:HGNC:26617]	1.5582	2.94486	0.000176585	protein_coding
ENSG00000183150	GPR19	G protein-coupled receptor 19 [Source:HGNC Symbol;Acc:HGNC:4473]	1.55797	2.9444	1.43347e-15	protein_coding
ENSG00000160957	RECQL4	RecQ like helicase 4 [Source:HGNC Symbol;Acc:HGNC:9949]	1.55776	2.94397	3.55161e-41	protein_coding
ENSG00000204267	TAP2	transporter 2, ATP binding cassette subfamily B member [Source:HGNC Symbol;Acc:HGNC:44]	1.55767	2.94378	7.84618e-08	protein_coding
ENSG00000165309	ARMC3	armadillo repeat containing 3 [Source:HGNC Symbol;Acc:HGNC:30964]	1.55659	2.94157	0.000448964	protein_coding
ENSG00000187634	SAMD11	sterile alpha motif domain containing 11 [Source:HGNC Symbol;Acc:HGNC:28706]	1.55612	2.94061	7.6141e-10	protein_coding
ENSG00000150753	CCT5	chaperonin containing TCP1 subunit 5 [Source:HGNC Symbol;Acc:HGNC:1618]	1.55301	2.93428	2.23555e-21	protein_coding
ENSG00000234857	HNRNPUL2-BSCL2	HNRNPUL2-BSCL2 readthrough (NMD candidate) [Source:HGNC Symbol;Acc:HGNC:49189]	1.55096	2.93012	0.0173244	protein_coding
ENSG00000175054	ATR	ATR serine/threonine kinase [Source:HGNC Symbol;Acc:HGNC:882]	1.55017	2.92852	3.26156e-18	protein_coding
ENSG00000242574	HLA-DMB	major histocompatibility complex, class II, DM beta [Source:HGNC Symbol;Acc:HGNC:4935]	1.54982	2.9278	9.05618e-06	protein_coding
ENSG00000143333	RGS16	regulator of G protein signaling 16 [Source:HGNC Symbol;Acc:HGNC:9997]	1.5468	2.92169	0.00208468	protein_coding
ENSG00000101361	NOP56	NOP56 ribonucleoprotein [Source:HGNC Symbol;Acc:HGNC:15911]	1.54627	2.92061	2.36995e-15	protein_coding
ENSG00000185238	PRMT3	protein arginine methyltransferase 3 [Source:HGNC Symbol;Acc:HGNC:30163]	1.54531	2.91867	1.38081e-14	protein_coding
ENSG00000120647	CCDC77	coiled-coil domain containing 77 [Source:HGNC Symbol;Acc:HGNC:28203]	1.54479	2.91762	5.42256e-28	protein_coding
ENSG00000163811	WDR43	WD repeat domain 43 [Source:HGNC Symbol;Acc:HGNC:28945]	1.54365	2.91531	1.57933e-18	protein_coding
ENSG00000204394	VARS	valyl-tRNA synthetase [Source:HGNC Symbol;Acc:HGNC:12651]	1.54245	2.91288	1.13868e-22	protein_coding
ENSG00000164509	IL31RA	interleukin 31 receptor A [Source:HGNC Symbol;Acc:HGNC:18969]	1.5415	2.91097	1.95237e-05	protein_coding
ENSG00000160072	ATAD3B	ATPase family AAA domain containing 3B [Source:HGNC Symbol;Acc:HGNC:24007]	1.5406	2.90915	1.39254e-22	protein_coding
ENSG00000156787	TBC1D31	TBC1 domain family member 31 [Source:HGNC Symbol;Acc:HGNC:30888]	1.54056	2.90908	4.47801e-20	protein_coding
ENSG00000089195	TRMT6	tRNA methyltransferase 6 [Source:HGNC Symbol;Acc:HGNC:20900]	1.54027	2.90849	2.24451e-11	protein_coding
ENSG00000146094	DOK3	docking protein 3 [Source:HGNC Symbol;Acc:HGNC:24583]	1.53875	2.90542	9.15524e-11	protein_coding
ENSG00000165732	DDX21	DExD-box helicase 21 [Source:HGNC Symbol;Acc:HGNC:2744]	1.53809	2.90409	8.10377e-17	protein_coding
ENSG00000134690	CDCA8	cell division cycle associated 8 [Source:HGNC Symbol;Acc:HGNC:14629]	1.53759	2.9031	1.09286e-24	protein_coding
ENSG00000128872	TMOD2	tropomodulin 2 [Source:HGNC Symbol;Acc:HGNC:11872]	1.53743	2.90276	0.00160712	protein_coding
ENSG00000138092	CENPO	centromere protein O [Source:HGNC Symbol;Acc:HGNC:28152]	1.53728	2.90247	1.25993e-22	protein_coding
ENSG00000101412	E2F1	E2F transcription factor 1 [Source:HGNC Symbol;Acc:HGNC:3113]	1.5372	2.9023	2.31254e-31	protein_coding
ENSG00000160688	FLAD1	flavin adenine dinucleotide synthetase 1 [Source:HGNC Symbol;Acc:HGNC:24671]	1.5352	2.8983	9.97394e-15	protein_coding
ENSG00000149503	INCENP	inner centromere protein [Source:HGNC Symbol;Acc:HGNC:6058]	1.53469	2.89726	7.82048e-26	protein_coding
ENSG00000104147	OIP5	Opa interacting protein 5 [Source:HGNC Symbol;Acc:HGNC:20300]	1.53203	2.89192	8.16132e-18	protein_coding
ENSG00000172687	ZNF738	zinc finger protein 738 [Source:HGNC Symbol;Acc:HGNC:32469]	1.53113	2.89012	3.43819e-26	protein_coding
ENSG00000125877	ITPA	inosine triphosphatase [Source:HGNC Symbol;Acc:HGNC:6176]	1.5289	2.88566	9.37586e-19	protein_coding
ENSG00000141524	TMC6	transmembrane channel like 6 [Source:HGNC Symbol;Acc:HGNC:18021]	1.52867	2.88521	3.75829e-37	protein_coding
ENSG00000049283	EPN3	epsin 3 [Source:HGNC Symbol;Acc:HGNC:18235]	1.52864	2.88514	1.69461e-05	protein_coding
ENSG00000132768	DPH2	diphthamide biosynthesis 2 [Source:HGNC Symbol;Acc:HGNC:3004]	1.52843	2.88473	3.56488e-13	protein_coding
ENSG00000070785	EIF2B3	eukaryotic translation initiation factor 2B subunit gamma [Source:HGNC Symbol;Acc:HGNC:3259]	1.52829	2.88443	9.85509e-17	protein_coding
ENSG00000166166	TRMT61A	tRNA methyltransferase 61A [Source:HGNC Symbol;Acc:HGNC:23790]	1.52652	2.88091	1.43526e-09	protein_coding
ENSG00000158747	NBL1	NBL1, DAN family BMP antagonist [Source:HGNC Symbol;Acc:HGNC:7650]	1.52599	2.87985	2.58485e-09	protein_coding
ENSG00000271824	SMIM32	small integral membrane protein 32 [Source:HGNC Symbol;Acc:HGNC:53640]	1.52547	2.8788	3.62732e-06	protein_coding
ENSG00000125148	MT2A	metallothionein 2A [Source:HGNC Symbol;Acc:HGNC:7406]	1.51982	2.86755	2.64258e-11	protein_coding
ENSG00000128578	STRIP2	striatin interacting protein 2 [Source:HGNC Symbol;Acc:HGNC:22209]	1.51876	2.86545	5.18339e-08	protein_coding
ENSG00000139278	GLIPR1	GLI pathogenesis related 1 [Source:HGNC Symbol;Acc:HGNC:17001]	1.51725	2.86245	3.58298e-08	protein_coding
ENSG00000135723	FHOD1	formin homology 2 domain containing 1 [Source:HGNC Symbol;Acc:HGNC:17905]	1.51529	2.85855	2.73832e-14	protein_coding
ENSG00000113361	CDH6	cadherin 6 [Source:HGNC Symbol;Acc:HGNC:1765]	1.51391	2.85583	1.91473e-15	protein_coding
ENSG00000145632	PLK2	polo like kinase 2 [Source:HGNC Symbol;Acc:HGNC:19699]	1.51325	2.85452	0.000819012	protein_coding
ENSG00000145386	CCNA2	cyclin A2 [Source:HGNC Symbol;Acc:HGNC:1578]	1.51312	2.85426	1.00831e-22	protein_coding
ENSG00000164109	MAD2L1	mitotic arrest deficient 2 like 1 [Source:HGNC Symbol;Acc:HGNC:6763]	1.51205	2.85215	3.62859e-19	protein_coding
ENSG00000115840	SLC25A12	solute carrier family 25 member 12 [Source:HGNC Symbol;Acc:HGNC:10982]	1.51121	2.85049	1.16018e-10	protein_coding
ENSG00000158220	ESYT3	extended synaptotagmin 3 [Source:HGNC Symbol;Acc:HGNC:24295]	1.51044	2.84898	0.00240416	protein_coding
ENSG00000165891	E2F7	E2F transcription factor 7 [Source:HGNC Symbol;Acc:HGNC:23820]	1.50737	2.84292	2.2243e-13	protein_coding
ENSG00000100479	POLE2	DNA polymerase epsilon 2, accessory subunit [Source:HGNC Symbol;Acc:HGNC:9178]	1.50604	2.84029	7.10911e-10	protein_coding
ENSG00000129951	PLPPR3	phospholipid phosphatase related 3 [Source:HGNC Symbol;Acc:HGNC:23497]	1.50572	2.83966	0.000414429	protein_coding
ENSG00000132646	PCNA	proliferating cell nuclear antigen [Source:HGNC Symbol;Acc:HGNC:8729]	1.50072	2.82985	3.71503e-18	protein_coding
ENSG00000164171	ITGA2	integrin subunit alpha 2 [Source:HGNC Symbol;Acc:HGNC:6137]	1.50025	2.82892	1.65306e-25	protein_coding
ENSG00000153976	HS3ST3A1	heparan sulfate-glucosamine 3-sulfotransferase 3A1 [Source:HGNC Symbol;Acc:HGNC:5196]	1.49974	2.82792	7.81779e-07	protein_coding
ENSG00000165078	CPA6	carboxypeptidase A6 [Source:HGNC Symbol;Acc:HGNC:17245]	1.49778	2.82408	0.00010025	protein_coding
ENSG00000033050	ABCF2	ATP binding cassette subfamily F member 2 [Source:HGNC Symbol;Acc:HGNC:71]	1.4969	2.82235	1.49391e-13	protein_coding
ENSG00000089199	CHGB	chromogranin B [Source:HGNC Symbol;Acc:HGNC:1930]	1.49462	2.81789	2.80612e-08	protein_coding
ENSG00000130826	DKC1	dyskerin pseudouridine synthase 1 [Source:HGNC Symbol;Acc:HGNC:2890]	1.49403	2.81674	4.33707e-21	protein_coding
ENSG00000184307	ZDHHC23	zinc finger DHHC-type containing 23 [Source:HGNC Symbol;Acc:HGNC:28654]	1.4935	2.81571	6.21779e-16	protein_coding
ENSG00000213654	GPSM3	G protein signaling modulator 3 [Source:HGNC Symbol;Acc:HGNC:13945]	1.49266	2.81407	2.8768e-08	protein_coding
ENSG00000111331	OAS3	2'-5'-oligoadenylate synthetase 3 [Source:HGNC Symbol;Acc:HGNC:8088]	1.4907	2.81026	1.84046e-19	protein_coding
ENSG00000111845	PAK1IP1	PAK1 interacting protein 1 [Source:HGNC Symbol;Acc:HGNC:20882]	1.4903	2.80947	4.87799e-10	protein_coding
ENSG00000198892	SHISA4	shisa family member 4 [Source:HGNC Symbol;Acc:HGNC:27139]	1.48922	2.80738	0.00148403	protein_coding
ENSG00000179051	RCC2	regulator of chromosome condensation 2 [Source:HGNC Symbol;Acc:HGNC:30297]	1.4885	2.80598	1.0589e-38	protein_coding
ENSG00000123219	CENPK	centromere protein K [Source:HGNC Symbol;Acc:HGNC:29479]	1.48845	2.80588	9.9077e-23	protein_coding
ENSG00000166197	NOLC1	nucleolar and coiled-body phosphoprotein 1 [Source:HGNC Symbol;Acc:HGNC:15608]	1.48767	2.80436	2.49657e-24	protein_coding
ENSG00000175792	RUVBL1	RuvB like AAA ATPase 1 [Source:HGNC Symbol;Acc:HGNC:10474]	1.48705	2.80315	3.05203e-20	protein_coding
ENSG00000066279	ASPM	abnormal spindle microtubule assembly [Source:HGNC Symbol;Acc:HGNC:19048]	1.4868	2.80267	3.04173e-18	protein_coding
ENSG00000162614	NEXN	nexilin F-actin binding protein [Source:HGNC Symbol;Acc:HGNC:29557]	1.48619	2.80148	1.68235e-06	protein_coding
ENSG00000185480	PARPBP	PARP1 binding protein [Source:HGNC Symbol;Acc:HGNC:26074]	1.48588	2.80089	6.99202e-27	protein_coding
ENSG00000116141	MARK1	microtubule affinity regulating kinase 1 [Source:HGNC Symbol;Acc:HGNC:6896]	1.4854	2.79995	0.00086164	protein_coding
ENSG00000164163	ABCE1	ATP binding cassette subfamily E member 1 [Source:HGNC Symbol;Acc:HGNC:69]	1.48405	2.79733	1.97004e-20	protein_coding
ENSG00000247077	PGAM5	PGAM family member 5, mitochondrial serine/threonine protein phosphatase [Source:HGNC Symbol;Acc:HGNC:28763]	1.48276	2.79482	8.12264e-17	protein_coding
ENSG00000141349	G6PC3	glucose-6-phosphatase catalytic subunit 3 [Source:HGNC Symbol;Acc:HGNC:24861]	1.48199	2.79333	6.45945e-19	protein_coding
ENSG00000167114	SLC27A4	solute carrier family 27 member 4 [Source:HGNC Symbol;Acc:HGNC:10998]	1.48174	2.79285	4.74913e-10	protein_coding
ENSG00000103550	KNOP1	lysine rich nucleolar protein 1 [Source:HGNC Symbol;Acc:HGNC:34404]	1.4791	2.78775	6.23316e-15	protein_coding
ENSG00000119699	TGFB3	transforming growth factor beta 3 [Source:HGNC Symbol;Acc:HGNC:11769]	1.47891	2.78738	0.000216735	protein_coding
ENSG00000182308	DCAF4L1	DDB1 and CUL4 associated factor 4 like 1 [Source:HGNC Symbol;Acc:HGNC:27723]	1.47891	2.78738	0.0129575	protein_coding
ENSG00000087586	AURKA	aurora kinase A [Source:HGNC Symbol;Acc:HGNC:11393]	1.47888	2.78733	5.9084e-28	protein_coding
ENSG00000164920	OSR2	odd-skipped related transciption factor 2 [Source:HGNC Symbol;Acc:HGNC:15830]	1.47841	2.78641	3.66526e-08	protein_coding
ENSG00000138160	KIF11	kinesin family member 11 [Source:HGNC Symbol;Acc:HGNC:6388]	1.47804	2.7857	9.41546e-21	protein_coding
ENSG00000111206	FOXM1	forkhead box M1 [Source:HGNC Symbol;Acc:HGNC:3818]	1.47771	2.78507	4.065e-44	protein_coding
ENSG00000174130	TLR6	toll like receptor 6 [Source:HGNC Symbol;Acc:HGNC:16711]	1.47628	2.7823	0.000981672	protein_coding
ENSG00000170345	FOS	Fos proto-oncogene, AP-1 transcription factor subunit [Source:HGNC Symbol;Acc:HGNC:3796]	1.47433	2.77854	0.0110903	protein_coding
ENSG00000148835	TAF5	TATA-box binding protein associated factor 5 [Source:HGNC Symbol;Acc:HGNC:11539]	1.47394	2.77779	1.60414e-26	protein_coding
ENSG00000172244	C5orf34	chromosome 5 open reading frame 34 [Source:HGNC Symbol;Acc:HGNC:24738]	1.47111	2.77236	1.5819e-15	protein_coding
ENSG00000101057	MYBL2	MYB proto-oncogene like 2 [Source:HGNC Symbol;Acc:HGNC:7548]	1.46784	2.76608	1.17778e-15	protein_coding
ENSG00000163535	SGO2	shugoshin 2 [Source:HGNC Symbol;Acc:HGNC:30812]	1.46782	2.76604	1.70008e-16	protein_coding
ENSG00000183690	EFHC2	EF-hand domain containing 2 [Source:HGNC Symbol;Acc:HGNC:26233]	1.46708	2.76462	0.0131899	protein_coding
ENSG00000076003	MCM6	minichromosome maintenance complex component 6 [Source:HGNC Symbol;Acc:HGNC:6949]	1.46627	2.76306	5.30154e-24	protein_coding
ENSG00000137807	KIF23	kinesin family member 23 [Source:HGNC Symbol;Acc:HGNC:6392]	1.4662	2.76294	1.07006e-21	protein_coding
ENSG00000085840	ORC1	origin recognition complex subunit 1 [Source:HGNC Symbol;Acc:HGNC:8487]	1.46478	2.76022	1.42201e-15	protein_coding
ENSG00000077152	UBE2T	ubiquitin conjugating enzyme E2 T [Source:HGNC Symbol;Acc:HGNC:25009]	1.46386	2.75846	1.34293e-38	protein_coding
ENSG00000150990	DHX37	DEAH-box helicase 37 [Source:HGNC Symbol;Acc:HGNC:17210]	1.4631	2.75701	1.11723e-13	protein_coding
ENSG00000119946	CNNM1	cyclin and CBS domain divalent metal cation transport mediator 1 [Source:HGNC Symbol;Acc:HGNC:102]	1.46283	2.75649	2.58761e-12	protein_coding
ENSG00000124557	BTN1A1	butyrophilin subfamily 1 member A1 [Source:HGNC Symbol;Acc:HGNC:1135]	1.46089	2.75277	1.86444e-05	protein_coding
ENSG00000166881	NEMP1	nuclear envelope integral membrane protein 1 [Source:HGNC Symbol;Acc:HGNC:29001]	1.46081	2.75262	3.68747e-32	protein_coding
ENSG00000122778	KIAA1549	KIAA1549 [Source:HGNC Symbol;Acc:HGNC:22219]	1.46053	2.7521	3.67477e-15	protein_coding
ENSG00000061273	HDAC7	histone deacetylase 7 [Source:HGNC Symbol;Acc:HGNC:14067]	1.45808	2.74742	8.0496e-29	protein_coding
ENSG00000117399	CDC20	cell division cycle 20 [Source:HGNC Symbol;Acc:HGNC:1723]	1.45779	2.74687	2.75431e-27	protein_coding
ENSG00000128944	KNSTRN	kinetochore localized astrin (SPAG5) binding protein [Source:HGNC Symbol;Acc:HGNC:30767]	1.45751	2.74633	6.29876e-29	protein_coding
ENSG00000172995	ARPP21	cAMP regulated phosphoprotein 21 [Source:HGNC Symbol;Acc:HGNC:16968]	1.45577	2.74303	0.00874212	protein_coding
ENSG00000157851	DPYSL5	dihydropyrimidinase like 5 [Source:HGNC Symbol;Acc:HGNC:20637]	1.45562	2.74275	1.40315e-07	protein_coding
ENSG00000138798	EGF	epidermal growth factor [Source:HGNC Symbol;Acc:HGNC:3229]	1.4556	2.74271	2.45714e-08	protein_coding
ENSG00000119121	TRPM6	transient receptor potential cation channel subfamily M member 6 [Source:HGNC Symbol;Acc:HGNC:17995]	1.45492	2.74142	8.66623e-13	protein_coding
ENSG00000065413	ANKRD44	ankyrin repeat domain 44 [Source:HGNC Symbol;Acc:HGNC:25259]	1.45273	2.73725	4.52751e-09	protein_coding
ENSG00000239672	NME1	NME/NM23 nucleoside diphosphate kinase 1 [Source:HGNC Symbol;Acc:HGNC:7849]	1.45259	2.73699	1.34267e-10	protein_coding
ENSG00000135521	LTV1	LTV1 ribosome biogenesis factor [Source:HGNC Symbol;Acc:HGNC:21173]	1.45232	2.73647	4.51053e-10	protein_coding
ENSG00000175063	UBE2C	ubiquitin conjugating enzyme E2 C [Source:HGNC Symbol;Acc:HGNC:15937]	1.45027	2.73259	2.25787e-22	protein_coding
ENSG00000000460	C1orf112	chromosome 1 open reading frame 112 [Source:HGNC Symbol;Acc:HGNC:25565]	1.44718	2.72675	2.26356e-21	protein_coding
ENSG00000144554	FANCD2	FA complementation group D2 [Source:HGNC Symbol;Acc:HGNC:3585]	1.44678	2.72599	6.74062e-29	protein_coding
ENSG00000123975	CKS2	CDC28 protein kinase regulatory subunit 2 [Source:HGNC Symbol;Acc:HGNC:2000]	1.44471	2.72207	6.1695e-32	protein_coding
ENSG00000187583	PLEKHN1	pleckstrin homology domain containing N1 [Source:HGNC Symbol;Acc:HGNC:25284]	1.4445	2.72169	0.0113104	protein_coding
ENSG00000031691	CENPQ	centromere protein Q [Source:HGNC Symbol;Acc:HGNC:21347]	1.44397	2.72068	7.63163e-21	protein_coding
ENSG00000164134	NAA15	N(alpha)-acetyltransferase 15, NatA auxiliary subunit [Source:HGNC Symbol;Acc:HGNC:30782]	1.44395	2.72064	2.78554e-18	protein_coding
ENSG00000138772	ANXA3	annexin A3 [Source:HGNC Symbol;Acc:HGNC:541]	1.44377	2.72032	1.46181e-10	protein_coding
ENSG00000164338	UTP15	UTP15 small subunit processome component [Source:HGNC Symbol;Acc:HGNC:25758]	1.44199	2.71696	2.80612e-08	protein_coding
ENSG00000171056	SOX7	SRY-box transcription factor 7 [Source:HGNC Symbol;Acc:HGNC:18196]	1.44195	2.71689	0.00924663	protein_coding
ENSG00000065325	GLP2R	glucagon like peptide 2 receptor [Source:HGNC Symbol;Acc:HGNC:4325]	1.4419	2.71678	0.0266343	protein_coding
ENSG00000126787	DLGAP5	DLG associated protein 5 [Source:HGNC Symbol;Acc:HGNC:16864]	1.44095	2.71499	6.247e-17	protein_coding
ENSG00000115419	GLS	glutaminase [Source:HGNC Symbol;Acc:HGNC:4331]	1.44048	2.71411	3.96183e-26	protein_coding
ENSG00000163191	S100A11	S100 calcium binding protein A11 [Source:HGNC Symbol;Acc:HGNC:10488]	1.4387	2.71077	1.63146e-34	protein_coding
ENSG00000188312	CENPP	centromere protein P [Source:HGNC Symbol;Acc:HGNC:32933]	1.43799	2.70943	3.03117e-09	protein_coding
ENSG00000170515	PA2G4	proliferation-associated 2G4 [Source:HGNC Symbol;Acc:HGNC:8550]	1.43725	2.70804	1.58566e-15	protein_coding
ENSG00000123136	DDX39A	DExD-box helicase 39A [Source:HGNC Symbol;Acc:HGNC:17821]	1.43642	2.70648	2.63303e-20	protein_coding
ENSG00000152253	SPC25	SPC25 component of NDC80 kinetochore complex [Source:HGNC Symbol;Acc:HGNC:24031]	1.43615	2.70597	4.00333e-15	protein_coding
ENSG00000147874	HAUS6	HAUS augmin like complex subunit 6 [Source:HGNC Symbol;Acc:HGNC:25948]	1.43614	2.70596	5.29121e-24	protein_coding
ENSG00000088325	TPX2	TPX2 microtubule nucleation factor [Source:HGNC Symbol;Acc:HGNC:1249]	1.43589	2.70548	9.03377e-25	protein_coding
ENSG00000141433	ADCYAP1	adenylate cyclase activating polypeptide 1 [Source:HGNC Symbol;Acc:HGNC:241]	1.43565	2.70503	1.32138e-10	protein_coding
ENSG00000161800	RACGAP1	Rac GTPase activating protein 1 [Source:HGNC Symbol;Acc:HGNC:9804]	1.43449	2.70286	4.2029e-27	protein_coding
ENSG00000090273	NUDC	nuclear distribution C, dynein complex regulator [Source:HGNC Symbol;Acc:HGNC:8045]	1.43406	2.70205	9.34013e-25	protein_coding
ENSG00000196542	SPTSSB	serine palmitoyltransferase small subunit B [Source:HGNC Symbol;Acc:HGNC:24045]	1.43103	2.69638	2.79468e-20	protein_coding
ENSG00000065183	WDR3	WD repeat domain 3 [Source:HGNC Symbol;Acc:HGNC:12755]	1.43059	2.69558	3.48779e-17	protein_coding
ENSG00000163781	TOPBP1	DNA topoisomerase II binding protein 1 [Source:HGNC Symbol;Acc:HGNC:17008]	1.42968	2.69388	5.6432e-29	protein_coding
ENSG00000117724	CENPF	centromere protein F [Source:HGNC Symbol;Acc:HGNC:1857]	1.42676	2.68842	1.7025e-23	protein_coding
ENSG00000213185	FAM24B	family with sequence similarity 24 member B [Source:HGNC Symbol;Acc:HGNC:23475]	1.42642	2.68778	4.76196e-11	protein_coding
ENSG00000088836	SLC4A11	solute carrier family 4 member 11 [Source:HGNC Symbol;Acc:HGNC:16438]	1.42562	2.68629	4.22554e-26	protein_coding
ENSG00000162613	FUBP1	far upstream element binding protein 1 [Source:HGNC Symbol;Acc:HGNC:4004]	1.42496	2.68507	4.70888e-43	protein_coding
ENSG00000136492	BRIP1	BRCA1 interacting protein C-terminal helicase 1 [Source:HGNC Symbol;Acc:HGNC:20473]	1.42408	2.68344	2.29368e-18	protein_coding
ENSG00000159259	CHAF1B	chromatin assembly factor 1 subunit B [Source:HGNC Symbol;Acc:HGNC:1911]	1.42345	2.68226	1.93002e-15	protein_coding
ENSG00000129810	SGO1	shugoshin 1 [Source:HGNC Symbol;Acc:HGNC:25088]	1.4222	2.67994	2.33457e-19	protein_coding
ENSG00000140534	TICRR	TOPBP1 interacting checkpoint and replication regulator [Source:HGNC Symbol;Acc:HGNC:28704]	1.42031	2.67643	1.0889e-19	protein_coding
ENSG00000124766	SOX4	SRY-box transcription factor 4 [Source:HGNC Symbol;Acc:HGNC:11200]	1.41685	2.67002	1.14211e-19	protein_coding
ENSG00000103257	SLC7A5	solute carrier family 7 member 5 [Source:HGNC Symbol;Acc:HGNC:11063]	1.41527	2.6671	0.00554097	protein_coding
ENSG00000087074	PPP1R15A	protein phosphatase 1 regulatory subunit 15A [Source:HGNC Symbol;Acc:HGNC:14375]	1.41385	2.66447	3.24412e-18	protein_coding
ENSG00000214706	IFRD2	interferon related developmental regulator 2 [Source:HGNC Symbol;Acc:HGNC:5457]	1.41375	2.66429	1.1327e-19	protein_coding
ENSG00000087269	NOP14	NOP14 nucleolar protein [Source:HGNC Symbol;Acc:HGNC:16821]	1.41319	2.66325	1.40112e-16	protein_coding
ENSG00000124571	XPO5	exportin 5 [Source:HGNC Symbol;Acc:HGNC:17675]	1.41278	2.66249	8.18854e-20	protein_coding
ENSG00000171848	RRM2	ribonucleotide reductase regulatory subunit M2 [Source:HGNC Symbol;Acc:HGNC:10452]	1.41252	2.66201	2.10125e-15	protein_coding
ENSG00000180801	ARSJ	arylsulfatase family member J [Source:HGNC Symbol;Acc:HGNC:26286]	1.4121	2.66124	2.12888e-12	protein_coding
ENSG00000189159	JPT1	Jupiter microtubule associated homolog 1 [Source:HGNC Symbol;Acc:HGNC:14569]	1.41107	2.65933	2.03921e-23	protein_coding
ENSG00000174276	ZNHIT2	zinc finger HIT-type containing 2 [Source:HGNC Symbol;Acc:HGNC:1177]	1.41105	2.6593	1.24831e-10	protein_coding
ENSG00000146263	MMS22L	MMS22 like, DNA repair protein [Source:HGNC Symbol;Acc:HGNC:21475]	1.41033	2.65797	3.16814e-27	protein_coding
ENSG00000188549	CCDC9B	coiled-coil domain containing 9B [Source:HGNC Symbol;Acc:HGNC:33488]	1.40909	2.6557	8.07495e-07	protein_coding
ENSG00000197785	ATAD3A	ATPase family AAA domain containing 3A [Source:HGNC Symbol;Acc:HGNC:25567]	1.40907	2.65567	1.67562e-29	protein_coding
ENSG00000183196	CHST6	carbohydrate sulfotransferase 6 [Source:HGNC Symbol;Acc:HGNC:6938]	1.40792	2.65354	4.53584e-10	protein_coding
ENSG00000146918	NCAPG2	non-SMC condensin II complex subunit G2 [Source:HGNC Symbol;Acc:HGNC:21904]	1.40747	2.65272	3.77729e-22	protein_coding
ENSG00000240747	KRBOX1	KRAB box domain containing 1 [Source:HGNC Symbol;Acc:HGNC:38708]	1.40711	2.65205	2.23435e-06	protein_coding
ENSG00000169607	CKAP2L	cytoskeleton associated protein 2 like [Source:HGNC Symbol;Acc:HGNC:26877]	1.40686	2.6516	6.04646e-19	protein_coding
ENSG00000100591	AHSA1	activator of HSP90 ATPase activity 1 [Source:HGNC Symbol;Acc:HGNC:1189]	1.40672	2.65133	4.00487e-19	protein_coding
ENSG00000173894	CBX2	chromobox 2 [Source:HGNC Symbol;Acc:HGNC:1552]	1.40499	2.64817	2.57507e-23	protein_coding
ENSG00000163002	NUP35	nucleoporin 35 [Source:HGNC Symbol;Acc:HGNC:29797]	1.40132	2.64143	6.93932e-29	protein_coding
ENSG00000053372	MRTO4	MRT4 homolog, ribosome maturation factor [Source:HGNC Symbol;Acc:HGNC:18477]	1.40092	2.6407	7.14207e-13	protein_coding
ENSG00000078018	MAP2	microtubule associated protein 2 [Source:HGNC Symbol;Acc:HGNC:6839]	1.4005	2.63994	1.10087e-12	protein_coding
ENSG00000180354	MTURN	maturin, neural progenitor differentiation regulator homolog [Source:HGNC Symbol;Acc:HGNC:25457]	1.39711	2.63374	5.1966e-15	protein_coding
ENSG00000111837	MAK	male germ cell associated kinase [Source:HGNC Symbol;Acc:HGNC:6816]	1.39696	2.63346	0.045971	protein_coding
ENSG00000168078	PBK	PDZ binding kinase [Source:HGNC Symbol;Acc:HGNC:18282]	1.39551	2.63082	5.6865e-23	protein_coding
ENSG00000135454	B4GALNT1	beta-1,4-N-acetyl-galactosaminyltransferase 1 [Source:HGNC Symbol;Acc:HGNC:4117]	1.39388	2.62784	2.12037e-18	protein_coding
ENSG00000128059	PPAT	phosphoribosyl pyrophosphate amidotransferase [Source:HGNC Symbol;Acc:HGNC:9238]	1.3927	2.6257	1.48466e-21	protein_coding
ENSG00000130713	EXOSC2	exosome component 2 [Source:HGNC Symbol;Acc:HGNC:17097]	1.39261	2.62553	6.15955e-17	protein_coding
ENSG00000181938	GINS3	GINS complex subunit 3 [Source:HGNC Symbol;Acc:HGNC:25851]	1.3916	2.62369	5.30484e-11	protein_coding
ENSG00000196081	ZNF724	zinc finger protein 724 [Source:HGNC Symbol;Acc:HGNC:32460]	1.39152	2.62354	2.18199e-08	protein_coding
ENSG00000160211	G6PD	glucose-6-phosphate dehydrogenase [Source:HGNC Symbol;Acc:HGNC:4057]	1.39109	2.62277	1.00932e-27	protein_coding
ENSG00000103064	SLC7A6	solute carrier family 7 member 6 [Source:HGNC Symbol;Acc:HGNC:11064]	1.38962	2.6201	1.98335e-21	protein_coding
ENSG00000113758	DBN1	drebrin 1 [Source:HGNC Symbol;Acc:HGNC:2695]	1.38895	2.61887	2.30903e-18	protein_coding
ENSG00000158483	FAM86C1	family with sequence similarity 86 member C1 [Source:HGNC Symbol;Acc:HGNC:25561]	1.38894	2.61887	1.69023e-06	protein_coding
ENSG00000138035	PNPT1	polyribonucleotide nucleotidyltransferase 1 [Source:HGNC Symbol;Acc:HGNC:23166]	1.38746	2.61617	3.89777e-16	protein_coding
ENSG00000136875	PRPF4	pre-mRNA processing factor 4 [Source:HGNC Symbol;Acc:HGNC:17349]	1.38739	2.61606	5.87127e-17	protein_coding
ENSG00000204388	HSPA1B	heat shock protein family A (Hsp70) member 1B [Source:HGNC Symbol;Acc:HGNC:5233]	1.38648	2.6144	7.02244e-25	protein_coding
ENSG00000117650	NEK2	NIMA related kinase 2 [Source:HGNC Symbol;Acc:HGNC:7745]	1.38557	2.61276	2.90615e-17	protein_coding
ENSG00000148841	ITPRIP	inositol 1,4,5-trisphosphate receptor interacting protein [Source:HGNC Symbol;Acc:HGNC:29370]	1.38487	2.61149	2.13449e-14	protein_coding
ENSG00000128228	SDF2L1	stromal cell derived factor 2 like 1 [Source:HGNC Symbol;Acc:HGNC:10676]	1.38182	2.60597	3.28253e-09	protein_coding
ENSG00000287080	HIST1H3C	histone cluster 1 H3 family member c [Source:HGNC Symbol;Acc:HGNC:4768]	1.37825	2.59954	0.0482763	protein_coding
ENSG00000181274	FRAT2	FRAT regulator of WNT signaling pathway 2 [Source:HGNC Symbol;Acc:HGNC:16048]	1.37787	2.59884	1.48442e-17	protein_coding
ENSG00000082516	GEMIN5	gem nuclear organelle associated protein 5 [Source:HGNC Symbol;Acc:HGNC:20043]	1.37671	2.59676	5.40487e-17	protein_coding
ENSG00000135749	PCNX2	pecanex 2 [Source:HGNC Symbol;Acc:HGNC:8736]	1.37547	2.59453	0.00489677	protein_coding
ENSG00000068028	RASSF1	Ras association domain family member 1 [Source:HGNC Symbol;Acc:HGNC:9882]	1.37278	2.58968	3.68322e-21	protein_coding
ENSG00000186638	KIF24	kinesin family member 24 [Source:HGNC Symbol;Acc:HGNC:19916]	1.37071	2.58598	1.94583e-19	protein_coding
ENSG00000189319	FAM53B	family with sequence similarity 53 member B [Source:HGNC Symbol;Acc:HGNC:28968]	1.37017	2.58502	2.47786e-18	protein_coding
ENSG00000198467	TPM2	tropomyosin 2 [Source:HGNC Symbol;Acc:HGNC:12011]	1.37	2.5847	9.14289e-27	protein_coding
ENSG00000146731	CCT6A	chaperonin containing TCP1 subunit 6A [Source:HGNC Symbol;Acc:HGNC:1620]	1.36957	2.58393	2.95344e-19	protein_coding
ENSG00000113810	SMC4	structural maintenance of chromosomes 4 [Source:HGNC Symbol;Acc:HGNC:14013]	1.36746	2.58015	4.08336e-21	protein_coding
ENSG00000124207	CSE1L	chromosome segregation 1 like [Source:HGNC Symbol;Acc:HGNC:2431]	1.36558	2.5768	1.23314e-22	protein_coding
ENSG00000109861	CTSC	cathepsin C [Source:HGNC Symbol;Acc:HGNC:2528]	1.36505	2.57585	2.45962e-23	protein_coding
ENSG00000176390	CRLF3	cytokine receptor like factor 3 [Source:HGNC Symbol;Acc:HGNC:17177]	1.3645	2.57487	3.01174e-16	protein_coding
ENSG00000118655	DCLRE1B	DNA cross-link repair 1B [Source:HGNC Symbol;Acc:HGNC:17641]	1.36059	2.5679	6.22163e-14	protein_coding
ENSG00000166068	SPRED1	sprouty related EVH1 domain containing 1 [Source:HGNC Symbol;Acc:HGNC:20249]	1.35971	2.56634	6.52473e-29	protein_coding
ENSG00000125630	POLR1B	RNA polymerase I subunit B [Source:HGNC Symbol;Acc:HGNC:20454]	1.3582	2.56366	2.21011e-13	protein_coding
ENSG00000080608	PUM3	pumilio RNA binding family member 3 [Source:HGNC Symbol;Acc:HGNC:29676]	1.35802	2.56334	2.15738e-17	protein_coding
ENSG00000185697	MYBL1	MYB proto-oncogene like 1 [Source:HGNC Symbol;Acc:HGNC:7547]	1.35788	2.56308	8.91053e-17	protein_coding
ENSG00000175505	CLCF1	cardiotrophin like cytokine factor 1 [Source:HGNC Symbol;Acc:HGNC:17412]	1.35728	2.56201	6.79371e-10	protein_coding
ENSG00000196935	SRGAP1	SLIT-ROBO Rho GTPase activating protein 1 [Source:HGNC Symbol;Acc:HGNC:17382]	1.35649	2.56062	6.42427e-11	protein_coding
ENSG00000005100	DHX33	DEAH-box helicase 33 [Source:HGNC Symbol;Acc:HGNC:16718]	1.35564	2.55911	4.45985e-13	protein_coding
ENSG00000180198	RCC1	regulator of chromosome condensation 1 [Source:HGNC Symbol;Acc:HGNC:1913]	1.35478	2.55757	2.51655e-15	protein_coding
ENSG00000111145	ELK3	ETS transcription factor ELK3 [Source:HGNC Symbol;Acc:HGNC:3325]	1.35361	2.55551	4.10533e-25	protein_coding
ENSG00000101447	FAM83D	family with sequence similarity 83 member D [Source:HGNC Symbol;Acc:HGNC:16122]	1.35235	2.55328	2.71025e-17	protein_coding
ENSG00000102393	GLA	galactosidase alpha [Source:HGNC Symbol;Acc:HGNC:4296]	1.35124	2.55131	1.36095e-23	protein_coding
ENSG00000133863	TEX15	testis expressed 15, meiosis and synapsis associated [Source:HGNC Symbol;Acc:HGNC:11738]	1.35124	2.55131	5.73781e-12	protein_coding
ENSG00000137135	ARHGEF39	Rho guanine nucleotide exchange factor 39 [Source:HGNC Symbol;Acc:HGNC:25909]	1.35088	2.55067	2.22647e-18	protein_coding
ENSG00000124802	EEF1E1	eukaryotic translation elongation factor 1 epsilon 1 [Source:HGNC Symbol;Acc:HGNC:3212]	1.3483	2.54613	7.81445e-20	protein_coding
ENSG00000142207	URB1	URB1 ribosome biogenesis homolog [Source:HGNC Symbol;Acc:HGNC:17344]	1.34815	2.54586	5.25908e-22	protein_coding
ENSG00000176749	CDK5R1	cyclin dependent kinase 5 regulatory subunit 1 [Source:HGNC Symbol;Acc:HGNC:1775]	1.34756	2.5448	4.97456e-12	protein_coding
ENSG00000198042	MAK16	MAK16 homolog [Source:HGNC Symbol;Acc:HGNC:13703]	1.34657	2.54307	1.45699e-13	protein_coding
ENSG00000153233	PTPRR	protein tyrosine phosphatase receptor type R [Source:HGNC Symbol;Acc:HGNC:9680]	1.34591	2.54191	0.00242072	protein_coding
ENSG00000164934	DCAF13	DDB1 and CUL4 associated factor 13 [Source:HGNC Symbol;Acc:HGNC:24535]	1.34475	2.53986	6.50789e-21	protein_coding
ENSG00000119969	HELLS	helicase, lymphoid specific [Source:HGNC Symbol;Acc:HGNC:4861]	1.34314	2.53703	4.30194e-26	protein_coding
ENSG00000179409	GEMIN4	gem nuclear organelle associated protein 4 [Source:HGNC Symbol;Acc:HGNC:15717]	1.3427	2.53626	1.30644e-14	protein_coding
ENSG00000125485	DDX31	DEAD-box helicase 31 [Source:HGNC Symbol;Acc:HGNC:16715]	1.34198	2.53499	3.27592e-15	protein_coding
ENSG00000145050	MANF	mesencephalic astrocyte derived neurotrophic factor [Source:HGNC Symbol;Acc:HGNC:15461]	1.34175	2.53459	5.09396e-19	protein_coding
ENSG00000159753	CARMIL2	capping protein regulator and myosin 1 linker 2 [Source:HGNC Symbol;Acc:HGNC:27089]	1.34077	2.53287	2.14454e-07	protein_coding
ENSG00000137168	PPIL1	peptidylprolyl isomerase like 1 [Source:HGNC Symbol;Acc:HGNC:9260]	1.33999	2.53149	4.58191e-14	protein_coding
ENSG00000086506	HBQ1	hemoglobin subunit theta 1 [Source:HGNC Symbol;Acc:HGNC:4833]	1.33919	2.53008	1.86641e-05	protein_coding
ENSG00000070950	RAD18	RAD18 E3 ubiquitin protein ligase [Source:HGNC Symbol;Acc:HGNC:18278]	1.3374	2.52695	6.70533e-18	protein_coding
ENSG00000079393	DUSP13	dual specificity phosphatase 13 [Source:HGNC Symbol;Acc:HGNC:19681]	1.33631	2.52505	8.66331e-06	protein_coding
ENSG00000127824	TUBA4A	tubulin alpha 4a [Source:HGNC Symbol;Acc:HGNC:12407]	1.33624	2.52492	1.62163e-21	protein_coding
ENSG00000080839	RBL1	RB transcriptional corepressor like 1 [Source:HGNC Symbol;Acc:HGNC:9893]	1.33557	2.52375	4.09096e-15	protein_coding
ENSG00000269058	CALR3	calreticulin 3 [Source:HGNC Symbol;Acc:HGNC:20407]	1.33394	2.5209	0.00130893	protein_coding
ENSG00000166851	PLK1	polo like kinase 1 [Source:HGNC Symbol;Acc:HGNC:9077]	1.33362	2.52035	3.65287e-24	protein_coding
ENSG00000187522	HSPA14	heat shock protein family A (Hsp70) member 14 [Source:HGNC Symbol;Acc:HGNC:29526]	1.3333	2.51979	5.28758e-11	protein_coding
ENSG00000278053	DDX52	DExD-box helicase 52 [Source:HGNC Symbol;Acc:HGNC:20038]	1.33293	2.51914	1.14367e-10	protein_coding
ENSG00000148843	PDCD11	programmed cell death 11 [Source:HGNC Symbol;Acc:HGNC:13408]	1.33222	2.5179	4.83575e-23	protein_coding
ENSG00000120800	UTP20	UTP20 small subunit processome component [Source:HGNC Symbol;Acc:HGNC:17897]	1.33181	2.51719	4.72756e-12	protein_coding
ENSG00000105329	TGFB1	transforming growth factor beta 1 [Source:HGNC Symbol;Acc:HGNC:11766]	1.33077	2.51538	9.52064e-30	protein_coding
ENSG00000135747	ZNF670-ZNF695	ZNF670-ZNF695 readthrough (NMD candidate) [Source:HGNC Symbol;Acc:HGNC:49200]	1.32816	2.51082	0.00357434	protein_coding
ENSG00000132603	NIP7	nucleolar pre-rRNA processing protein NIP7 [Source:HGNC Symbol;Acc:HGNC:24328]	1.32399	2.50358	1.34717e-09	protein_coding
ENSG00000007372	PAX6	paired box 6 [Source:HGNC Symbol;Acc:HGNC:8620]	1.32316	2.50214	4.50587e-08	protein_coding
ENSG00000160447	PKN3	protein kinase N3 [Source:HGNC Symbol;Acc:HGNC:17999]	1.32259	2.50115	1.3071e-25	protein_coding
ENSG00000097046	CDC7	cell division cycle 7 [Source:HGNC Symbol;Acc:HGNC:1745]	1.32173	2.49965	2.39905e-15	protein_coding
ENSG00000244405	ETV5	ETS variant 5 [Source:HGNC Symbol;Acc:HGNC:3494]	1.32055	2.49761	3.13642e-39	protein_coding
ENSG00000123545	NDUFAF4	NADH:ubiquinone oxidoreductase complex assembly factor 4 [Source:HGNC Symbol;Acc:HGNC:21034]	1.31945	2.49571	1.11313e-12	protein_coding
ENSG00000144843	ADPRH	ADP-ribosylarginine hydrolase [Source:HGNC Symbol;Acc:HGNC:269]	1.31908	2.49507	6.06463e-07	protein_coding
ENSG00000120738	EGR1	early growth response 1 [Source:HGNC Symbol;Acc:HGNC:3238]	1.31552	2.48892	9.14222e-07	protein_coding
ENSG00000105991	HOXA1	homeobox A1 [Source:HGNC Symbol;Acc:HGNC:5099]	1.31525	2.48845	1.48264e-06	protein_coding
ENSG00000153574	RPIA	ribose 5-phosphate isomerase A [Source:HGNC Symbol;Acc:HGNC:10297]	1.31428	2.48678	2.08502e-13	protein_coding
ENSG00000079689	SCGN	secretagogin, EF-hand calcium binding protein [Source:HGNC Symbol;Acc:HGNC:16941]	1.31385	2.48605	1.40182e-07	protein_coding
ENSG00000182481	KPNA2	karyopherin subunit alpha 2 [Source:HGNC Symbol;Acc:HGNC:6395]	1.30862	2.47705	2.90651e-26	protein_coding
ENSG00000116711	PLA2G4A	phospholipase A2 group IVA [Source:HGNC Symbol;Acc:HGNC:9035]	1.30786	2.47574	4.70485e-19	protein_coding
ENSG00000184216	IRAK1	interleukin 1 receptor associated kinase 1 [Source:HGNC Symbol;Acc:HGNC:6112]	1.30731	2.47479	1.37231e-13	protein_coding
ENSG00000184787	UBE2G2	ubiquitin conjugating enzyme E2 G2 [Source:HGNC Symbol;Acc:HGNC:12483]	1.30695	2.47419	1.31481e-13	protein_coding
ENSG00000126215	XRCC3	X-ray repair cross complementing 3 [Source:HGNC Symbol;Acc:HGNC:12830]	1.30451	2.46999	5.13966e-17	protein_coding
ENSG00000033867	SLC4A7	solute carrier family 4 member 7 [Source:HGNC Symbol;Acc:HGNC:11033]	1.30404	2.46919	3.8657e-25	protein_coding
ENSG00000101624	CEP76	centrosomal protein 76 [Source:HGNC Symbol;Acc:HGNC:25727]	1.30338	2.46806	1.19635e-19	protein_coding
ENSG00000162004	CCDC78	coiled-coil domain containing 78 [Source:HGNC Symbol;Acc:HGNC:14153]	1.30068	2.46345	8.66331e-06	protein_coding
ENSG00000187764	SEMA4D	semaphorin 4D [Source:HGNC Symbol;Acc:HGNC:10732]	1.29974	2.46184	6.36149e-07	protein_coding
ENSG00000171453	POLR1C	RNA polymerase I and III subunit C [Source:HGNC Symbol;Acc:HGNC:20194]	1.29816	2.45915	2.22333e-10	protein_coding
ENSG00000167775	CD320	CD320 molecule [Source:HGNC Symbol;Acc:HGNC:16692]	1.29761	2.4582	4.96958e-10	protein_coding
ENSG00000142627	EPHA2	EPH receptor A2 [Source:HGNC Symbol;Acc:HGNC:3386]	1.29633	2.45604	7.7739e-38	protein_coding
ENSG00000089127	OAS1	2'-5'-oligoadenylate synthetase 1 [Source:HGNC Symbol;Acc:HGNC:8086]	1.2962	2.45581	1.78089e-09	protein_coding
ENSG00000170049	KCNAB3	potassium voltage-gated channel subfamily A regulatory beta subunit 3 [Source:HGNC Symbol;Acc:HGNC:6230]	1.29608	2.45561	0.00313147	protein_coding
ENSG00000080561	MID2	midline 2 [Source:HGNC Symbol;Acc:HGNC:7096]	1.29587	2.45524	0.00110256	protein_coding
ENSG00000135336	ORC3	origin recognition complex subunit 3 [Source:HGNC Symbol;Acc:HGNC:8489]	1.29559	2.45477	4.74033e-29	protein_coding
ENSG00000115541	HSPE1	heat shock protein family E (Hsp10) member 1 [Source:HGNC Symbol;Acc:HGNC:5269]	1.29423	2.45245	9.40896e-15	protein_coding
ENSG00000270882	HIST2H4A	histone cluster 2 H4 family member a [Source:HGNC Symbol;Acc:HGNC:4794]	1.2939	2.45189	0.019783	protein_coding
ENSG00000089685	BIRC5	baculoviral IAP repeat containing 5 [Source:HGNC Symbol;Acc:HGNC:593]	1.29364	2.45146	4.48718e-19	protein_coding
ENSG00000111913	RIPOR2	RHO family interacting cell polarization regulator 2 [Source:HGNC Symbol;Acc:HGNC:13872]	1.2934	2.45105	0.00781452	protein_coding
ENSG00000075218	GTSE1	G2 and S-phase expressed 1 [Source:HGNC Symbol;Acc:HGNC:13698]	1.29327	2.45082	6.55359e-16	protein_coding
ENSG00000134057	CCNB1	cyclin B1 [Source:HGNC Symbol;Acc:HGNC:1579]	1.29312	2.45058	7.62168e-18	protein_coding
ENSG00000285077	AC091057.6	Rho GTPase activating protein 11B	1.29283	2.45009	0.00180593	protein_coding
ENSG00000102981	PARD6A	par-6 family cell polarity regulator alpha [Source:HGNC Symbol;Acc:HGNC:15943]	1.29269	2.44985	0.0126529	protein_coding
ENSG00000117395	EBNA1BP2	EBNA1 binding protein 2 [Source:HGNC Symbol;Acc:HGNC:15531]	1.29067	2.44642	3.32563e-11	protein_coding
ENSG00000135372	NAT10	N-acetyltransferase 10 [Source:HGNC Symbol;Acc:HGNC:29830]	1.29016	2.44555	9.74018e-14	protein_coding
ENSG00000174840	PDE12	phosphodiesterase 12 [Source:HGNC Symbol;Acc:HGNC:25386]	1.28948	2.44439	1.35447e-10	protein_coding
ENSG00000118965	WDR35	WD repeat domain 35 [Source:HGNC Symbol;Acc:HGNC:29250]	1.28918	2.44389	2.28863e-13	protein_coding
ENSG00000116679	IVNS1ABP	influenza virus NS1A binding protein [Source:HGNC Symbol;Acc:HGNC:16951]	1.28727	2.44065	3.47043e-44	protein_coding
ENSG00000115758	ODC1	ornithine decarboxylase 1 [Source:HGNC Symbol;Acc:HGNC:8109]	1.28719	2.44052	1.03609e-07	protein_coding
ENSG00000144645	OSBPL10	oxysterol binding protein like 10 [Source:HGNC Symbol;Acc:HGNC:16395]	1.2871	2.44037	5.54186e-29	protein_coding
ENSG00000041353	RAB27B	RAB27B, member RAS oncogene family [Source:HGNC Symbol;Acc:HGNC:9767]	1.28482	2.43652	2.94654e-07	protein_coding
ENSG00000259529	AL136295.5	novel transcript	1.28426	2.43558	0.00617866	protein_coding
ENSG00000121621	KIF18A	kinesin family member 18A [Source:HGNC Symbol;Acc:HGNC:29441]	1.28341	2.43413	1.58592e-11	protein_coding
ENSG00000105447	GRWD1	glutamate rich WD repeat containing 1 [Source:HGNC Symbol;Acc:HGNC:21270]	1.27996	2.42833	4.97456e-12	protein_coding
ENSG00000167779	IGFBP6	insulin like growth factor binding protein 6 [Source:HGNC Symbol;Acc:HGNC:5475]	1.2795	2.42755	7.76859e-14	protein_coding
ENSG00000185803	SLC52A2	solute carrier family 52 member 2 [Source:HGNC Symbol;Acc:HGNC:30224]	1.27872	2.42624	3.44556e-13	protein_coding
ENSG00000175130	MARCKSL1	MARCKS like 1 [Source:HGNC Symbol;Acc:HGNC:7142]	1.27758	2.42432	2.74554e-32	protein_coding
ENSG00000130768	SMPDL3B	sphingomyelin phosphodiesterase acid like 3B [Source:HGNC Symbol;Acc:HGNC:21416]	1.27758	2.42432	3.69938e-14	protein_coding
ENSG00000125657	TNFSF9	TNF superfamily member 9 [Source:HGNC Symbol;Acc:HGNC:11939]	1.27748	2.42416	6.46432e-07	protein_coding
ENSG00000156697	UTP14A	UTP14A small subunit processome component [Source:HGNC Symbol;Acc:HGNC:10665]	1.27604	2.42173	9.90297e-08	protein_coding
ENSG00000101811	CSTF2	cleavage stimulation factor subunit 2 [Source:HGNC Symbol;Acc:HGNC:2484]	1.27503	2.42004	2.29951e-14	protein_coding
ENSG00000170779	CDCA4	cell division cycle associated 4 [Source:HGNC Symbol;Acc:HGNC:14625]	1.27439	2.41896	9.67661e-18	protein_coding
ENSG00000163430	FSTL1	follistatin like 1 [Source:HGNC Symbol;Acc:HGNC:3972]	1.27438	2.41894	1.24277e-07	protein_coding
ENSG00000173207	CKS1B	CDC28 protein kinase regulatory subunit 1B [Source:HGNC Symbol;Acc:HGNC:19083]	1.27233	2.41552	6.31434e-30	protein_coding
ENSG00000282936	AC004706.3	novel protein	1.27206	2.41506	0.000592981	protein_coding
ENSG00000085276	MECOM	MDS1 and EVI1 complex locus [Source:HGNC Symbol;Acc:HGNC:3498]	1.27192	2.41482	8.63203e-18	protein_coding
ENSG00000091651	ORC6	origin recognition complex subunit 6 [Source:HGNC Symbol;Acc:HGNC:17151]	1.27181	2.41464	1.77346e-15	protein_coding
ENSG00000139567	ACVRL1	activin A receptor like type 1 [Source:HGNC Symbol;Acc:HGNC:175]	1.27159	2.41428	0.0339718	protein_coding
ENSG00000008735	MAPK8IP2	mitogen-activated protein kinase 8 interacting protein 2 [Source:HGNC Symbol;Acc:HGNC:6883]	1.27129	2.41378	3.17523e-06	protein_coding
ENSG00000117877	CD3EAP	CD3e molecule associated protein [Source:HGNC Symbol;Acc:HGNC:24219]	1.27086	2.41305	1.29532e-07	protein_coding
ENSG00000197956	S100A6	S100 calcium binding protein A6 [Source:HGNC Symbol;Acc:HGNC:10496]	1.27056	2.41256	4.36442e-10	protein_coding
ENSG00000125885	MCM8	minichromosome maintenance 8 homologous recombination repair factor [Source:HGNC Symbol;Acc:HGNC:16147]	1.27039	2.41226	5.96331e-22	protein_coding
ENSG00000164188	RANBP3L	RAN binding protein 3 like [Source:HGNC Symbol;Acc:HGNC:26353]	1.2674	2.40728	0.00559468	protein_coding
ENSG00000196449	YRDC	yrdC N6-threonylcarbamoyltransferase domain containing [Source:HGNC Symbol;Acc:HGNC:28905]	1.26649	2.40575	5.16018e-08	protein_coding
ENSG00000165501	LRR1	leucine rich repeat protein 1 [Source:HGNC Symbol;Acc:HGNC:19742]	1.2647	2.40277	4.70615e-09	protein_coding
ENSG00000110881	ASIC1	acid sensing ion channel subunit 1 [Source:HGNC Symbol;Acc:HGNC:100]	1.26183	2.398	1.29002e-10	protein_coding
ENSG00000136383	ALPK3	alpha kinase 3 [Source:HGNC Symbol;Acc:HGNC:17574]	1.26084	2.39635	2.00949e-12	protein_coding
ENSG00000126878	AIF1L	allograft inflammatory factor 1 like [Source:HGNC Symbol;Acc:HGNC:28904]	1.26061	2.39597	8.83976e-05	protein_coding
ENSG00000174442	ZWILCH	zwilch kinetochore protein [Source:HGNC Symbol;Acc:HGNC:25468]	1.26023	2.39535	2.41892e-25	protein_coding
ENSG00000131351	HAUS8	HAUS augmin like complex subunit 8 [Source:HGNC Symbol;Acc:HGNC:30532]	1.25969	2.39445	5.55441e-17	protein_coding
ENSG00000180720	CHRM4	cholinergic receptor muscarinic 4 [Source:HGNC Symbol;Acc:HGNC:1953]	1.25913	2.39351	0.0143277	protein_coding
ENSG00000146842	TMEM209	transmembrane protein 209 [Source:HGNC Symbol;Acc:HGNC:21898]	1.25852	2.39251	6.0528e-13	protein_coding
ENSG00000163467	TSACC	TSSK6 activating cochaperone [Source:HGNC Symbol;Acc:HGNC:30636]	1.25737	2.3906	0.000133238	protein_coding
ENSG00000204389	HSPA1A	heat shock protein family A (Hsp70) member 1A [Source:HGNC Symbol;Acc:HGNC:5232]	1.25736	2.39059	5.6656e-14	protein_coding
ENSG00000143028	SYPL2	synaptophysin like 2 [Source:HGNC Symbol;Acc:HGNC:27638]	1.25617	2.3886	0.00164461	protein_coding
ENSG00000100483	VCPKMT	valosin containing protein lysine methyltransferase [Source:HGNC Symbol;Acc:HGNC:20352]	1.25585	2.38808	6.237e-08	protein_coding
ENSG00000075188	NUP37	nucleoporin 37 [Source:HGNC Symbol;Acc:HGNC:29929]	1.25576	2.38793	1.24979e-20	protein_coding
ENSG00000099783	HNRNPM	heterogeneous nuclear ribonucleoprotein M [Source:HGNC Symbol;Acc:HGNC:5046]	1.2552	2.38701	1.80446e-13	protein_coding
ENSG00000204519	ZNF551	zinc finger protein 551 [Source:HGNC Symbol;Acc:HGNC:25108]	1.25455	2.38592	1.42776e-06	protein_coding
ENSG00000174004	NRROS	negative regulator of reactive oxygen species [Source:HGNC Symbol;Acc:HGNC:24613]	1.25439	2.38567	6.04844e-05	protein_coding
ENSG00000152503	TRIM36	tripartite motif containing 36 [Source:HGNC Symbol;Acc:HGNC:16280]	1.25363	2.38441	0.00844205	protein_coding
ENSG00000130513	GDF15	growth differentiation factor 15 [Source:HGNC Symbol;Acc:HGNC:30142]	1.25206	2.38181	1.90538e-08	protein_coding
ENSG00000100139	MICALL1	MICAL like 1 [Source:HGNC Symbol;Acc:HGNC:29804]	1.25205	2.38179	4.87196e-16	protein_coding
ENSG00000237649	KIFC1	kinesin family member C1 [Source:HGNC Symbol;Acc:HGNC:6389]	1.25139	2.38071	8.98561e-21	protein_coding
ENSG00000156140	ADAMTS3	ADAM metallopeptidase with thrombospondin type 1 motif 3 [Source:HGNC Symbol;Acc:HGNC:219]	1.24948	2.37756	9.43903e-07	protein_coding
ENSG00000149639	SOGA1	suppressor of glucose, autophagy associated 1 [Source:HGNC Symbol;Acc:HGNC:16111]	1.24808	2.37525	5.73043e-20	protein_coding
ENSG00000140807	NKD1	NKD inhibitor of WNT signaling pathway 1 [Source:HGNC Symbol;Acc:HGNC:17045]	1.24618	2.37212	0.000119803	protein_coding
ENSG00000100304	TTLL12	tubulin tyrosine ligase like 12 [Source:HGNC Symbol;Acc:HGNC:28974]	1.24604	2.3719	9.60475e-18	protein_coding
ENSG00000153443	UBALD1	UBA like domain containing 1 [Source:HGNC Symbol;Acc:HGNC:29576]	1.24601	2.37184	1.71392e-13	protein_coding
ENSG00000116120	FARSB	phenylalanyl-tRNA synthetase subunit beta [Source:HGNC Symbol;Acc:HGNC:17800]	1.24583	2.37154	2.60053e-13	protein_coding
ENSG00000166510	CCDC68	coiled-coil domain containing 68 [Source:HGNC Symbol;Acc:HGNC:24350]	1.24446	2.36929	7.16582e-15	protein_coding
ENSG00000130204	TOMM40	translocase of outer mitochondrial membrane 40 [Source:HGNC Symbol;Acc:HGNC:18001]	1.24396	2.36847	7.57075e-11	protein_coding
ENSG00000198354	DCAF12L2	DDB1 and CUL4 associated factor 12 like 2 [Source:HGNC Symbol;Acc:HGNC:32950]	1.24326	2.36733	0.00382297	protein_coding
ENSG00000071462	BUD23	BUD23 rRNA methyltransferase and ribosome maturation factor [Source:HGNC Symbol;Acc:HGNC:16405]	1.24227	2.3657	9.40854e-12	protein_coding
ENSG00000106236	NPTX2	neuronal pentraxin 2 [Source:HGNC Symbol;Acc:HGNC:7953]	1.2413	2.36411	1.93856e-10	protein_coding
ENSG00000011332	DPF1	double PHD fingers 1 [Source:HGNC Symbol;Acc:HGNC:20225]	1.23948	2.36113	0.00303387	protein_coding
ENSG00000198901	PRC1	protein regulator of cytokinesis 1 [Source:HGNC Symbol;Acc:HGNC:9341]	1.23923	2.36072	9.48397e-25	protein_coding
ENSG00000075336	TIMM21	translocase of inner mitochondrial membrane 21 [Source:HGNC Symbol;Acc:HGNC:25010]	1.23854	2.3596	6.70192e-13	protein_coding
ENSG00000174348	PODN	podocan [Source:HGNC Symbol;Acc:HGNC:23174]	1.23733	2.35763	4.94635e-11	protein_coding
ENSG00000139514	SLC7A1	solute carrier family 7 member 1 [Source:HGNC Symbol;Acc:HGNC:11057]	1.23646	2.3562	0.00088178	protein_coding
ENSG00000078399	HOXA9	homeobox A9 [Source:HGNC Symbol;Acc:HGNC:5109]	1.23624	2.35584	2.21806e-06	protein_coding
ENSG00000007080	CCDC124	coiled-coil domain containing 124 [Source:HGNC Symbol;Acc:HGNC:25171]	1.2356	2.3548	3.29305e-17	protein_coding
ENSG00000086061	DNAJA1	DnaJ heat shock protein family (Hsp40) member A1 [Source:HGNC Symbol;Acc:HGNC:5229]	1.23534	2.35437	4.32835e-13	protein_coding
ENSG00000164070	HSPA4L	heat shock protein family A (Hsp70) member 4 like [Source:HGNC Symbol;Acc:HGNC:17041]	1.2348	2.35349	5.40205e-18	protein_coding
ENSG00000155438	NIFK	nucleolar protein interacting with the FHA domain of MKI67 [Source:HGNC Symbol;Acc:HGNC:17838]	1.23417	2.35246	5.75119e-09	protein_coding
ENSG00000121900	TMEM54	transmembrane protein 54 [Source:HGNC Symbol;Acc:HGNC:24143]	1.2337	2.3517	1.02023e-07	protein_coding
ENSG00000147168	IL2RG	interleukin 2 receptor subunit gamma [Source:HGNC Symbol;Acc:HGNC:6010]	1.23237	2.34953	0.028422	protein_coding
ENSG00000131153	GINS2	GINS complex subunit 2 [Source:HGNC Symbol;Acc:HGNC:24575]	1.22843	2.34312	5.08095e-14	protein_coding
ENSG00000084073	ZMPSTE24	zinc metallopeptidase STE24 [Source:HGNC Symbol;Acc:HGNC:12877]	1.22689	2.34061	8.70273e-12	protein_coding
ENSG00000160298	C21orf58	chromosome 21 open reading frame 58 [Source:HGNC Symbol;Acc:HGNC:1300]	1.22577	2.33881	2.23182e-11	protein_coding
ENSG00000115163	CENPA	centromere protein A [Source:HGNC Symbol;Acc:HGNC:1851]	1.22558	2.33849	5.29136e-16	protein_coding
ENSG00000161791	FMNL3	formin like 3 [Source:HGNC Symbol;Acc:HGNC:23698]	1.22521	2.3379	1.81922e-14	protein_coding
ENSG00000136158	SPRY2	sprouty RTK signaling antagonist 2 [Source:HGNC Symbol;Acc:HGNC:11270]	1.22511	2.33773	1.71699e-11	protein_coding
ENSG00000114948	ADAM23	ADAM metallopeptidase domain 23 [Source:HGNC Symbol;Acc:HGNC:202]	1.22367	2.3354	2.93426e-12	protein_coding
ENSG00000113368	LMNB1	lamin B1 [Source:HGNC Symbol;Acc:HGNC:6637]	1.22334	2.33487	5.22423e-17	protein_coding
ENSG00000070814	TCOF1	treacle ribosome biogenesis factor 1 [Source:HGNC Symbol;Acc:HGNC:11654]	1.22188	2.3325	8.03611e-35	protein_coding
ENSG00000107937	GTPBP4	GTP binding protein 4 [Source:HGNC Symbol;Acc:HGNC:21535]	1.22174	2.33228	7.31879e-17	protein_coding
ENSG00000235173	HGH1	HGH1 homolog [Source:HGNC Symbol;Acc:HGNC:24161]	1.22165	2.33213	9.25463e-11	protein_coding
ENSG00000137261	KIAA0319	KIAA0319 [Source:HGNC Symbol;Acc:HGNC:21580]	1.22097	2.33103	0.0405021	protein_coding
ENSG00000158234	FAIM	Fas apoptotic inhibitory molecule [Source:HGNC Symbol;Acc:HGNC:18703]	1.22055	2.33035	1.17697e-08	protein_coding
ENSG00000143537	ADAM15	ADAM metallopeptidase domain 15 [Source:HGNC Symbol;Acc:HGNC:193]	1.21921	2.3282	1.7476e-18	protein_coding
ENSG00000162998	FRZB	frizzled related protein [Source:HGNC Symbol;Acc:HGNC:3959]	1.21895	2.32778	8.1172e-11	protein_coding
ENSG00000101773	RBBP8	RB binding protein 8, endonuclease [Source:HGNC Symbol;Acc:HGNC:9891]	1.21843	2.32693	3.30493e-12	protein_coding
ENSG00000136518	ACTL6A	actin like 6A [Source:HGNC Symbol;Acc:HGNC:24124]	1.21821	2.32658	1.7919e-15	protein_coding
ENSG00000275342	PRAG1	PEAK1 related, kinase-activating pseudokinase 1 [Source:HGNC Symbol;Acc:HGNC:25438]	1.21791	2.32609	2.44634e-19	protein_coding
ENSG00000138385	SSB	small RNA binding exonuclease protection factor La [Source:HGNC Symbol;Acc:HGNC:11316]	1.21603	2.32307	2.17504e-14	protein_coding
ENSG00000151014	NOCT	nocturnin [Source:HGNC Symbol;Acc:HGNC:14254]	1.21599	2.323	1.59056e-18	protein_coding
ENSG00000169245	CXCL10	C-X-C motif chemokine ligand 10 [Source:HGNC Symbol;Acc:HGNC:10637]	1.21552	2.32224	0.00158617	protein_coding
ENSG00000041802	LSG1	large 60S subunit nuclear export GTPase 1 [Source:HGNC Symbol;Acc:HGNC:25652]	1.215	2.32141	1.16415e-08	protein_coding
ENSG00000064703	DDX20	DEAD-box helicase 20 [Source:HGNC Symbol;Acc:HGNC:2743]	1.21367	2.31927	4.57368e-08	protein_coding
ENSG00000170468	RIOX1	ribosomal oxygenase 1 [Source:HGNC Symbol;Acc:HGNC:20968]	1.2112	2.31531	3.56906e-08	protein_coding
ENSG00000138658	ZGRF1	zinc finger GRF-type containing 1 [Source:HGNC Symbol;Acc:HGNC:25654]	1.21117	2.31525	6.86462e-15	protein_coding
ENSG00000151835	SACS	sacsin molecular chaperone [Source:HGNC Symbol;Acc:HGNC:10519]	1.21084	2.31473	4.67251e-21	protein_coding
ENSG00000148773	MKI67	marker of proliferation Ki-67 [Source:HGNC Symbol;Acc:HGNC:7107]	1.208	2.31018	5.21585e-21	protein_coding
ENSG00000161692	DBF4B	DBF4 zinc finger B [Source:HGNC Symbol;Acc:HGNC:17883]	1.20592	2.30684	2.19756e-21	protein_coding
ENSG00000127586	CHTF18	chromosome transmission fidelity factor 18 [Source:HGNC Symbol;Acc:HGNC:18435]	1.20518	2.30566	2.33537e-18	protein_coding
ENSG00000117477	CCDC181	coiled-coil domain containing 181 [Source:HGNC Symbol;Acc:HGNC:28051]	1.20446	2.30451	0.000138976	protein_coding
ENSG00000169087	HSPBAP1	HSPB1 associated protein 1 [Source:HGNC Symbol;Acc:HGNC:16389]	1.20355	2.30306	7.33845e-10	protein_coding
ENSG00000178980	SELENOW	selenoprotein W [Source:HGNC Symbol;Acc:HGNC:10752]	1.20217	2.30085	2.23932e-15	protein_coding
ENSG00000185298	CCDC137	coiled-coil domain containing 137 [Source:HGNC Symbol;Acc:HGNC:33451]	1.2021	2.30074	1.00076e-09	protein_coding
ENSG00000125912	NCLN	nicalin [Source:HGNC Symbol;Acc:HGNC:26923]	1.19947	2.29655	3.12727e-14	protein_coding
ENSG00000143977	SNRPG	small nuclear ribonucleoprotein polypeptide G [Source:HGNC Symbol;Acc:HGNC:11163]	1.19891	2.29566	3.44729e-10	protein_coding
ENSG00000284753	EEF1AKMT4	EEF1A lysine methyltransferase 4 [Source:HGNC Symbol;Acc:HGNC:53611]	1.19859	2.29515	4.37963e-10	protein_coding
ENSG00000178295	GEN1	GEN1 Holliday junction 5' flap endonuclease [Source:HGNC Symbol;Acc:HGNC:26881]	1.19793	2.2941	2.12311e-08	protein_coding
ENSG00000143179	UCK2	uridine-cytidine kinase 2 [Source:HGNC Symbol;Acc:HGNC:12562]	1.19792	2.29409	7.17718e-14	protein_coding
ENSG00000137337	MDC1	mediator of DNA damage checkpoint 1 [Source:HGNC Symbol;Acc:HGNC:21163]	1.1977	2.29374	9.8912e-35	protein_coding
ENSG00000135083	CCNJL	cyclin J like [Source:HGNC Symbol;Acc:HGNC:25876]	1.19749	2.2934	6.61788e-07	protein_coding
ENSG00000112984	KIF20A	kinesin family member 20A [Source:HGNC Symbol;Acc:HGNC:9787]	1.19743	2.2933	1.83434e-14	protein_coding
ENSG00000161036	LRWD1	leucine rich repeats and WD repeat domain containing 1 [Source:HGNC Symbol;Acc:HGNC:21769]	1.19684	2.29237	3.8458e-11	protein_coding
ENSG00000166803	PCLAF	PCNA clamp associated factor [Source:HGNC Symbol;Acc:HGNC:28961]	1.19674	2.29221	8.53704e-12	protein_coding
ENSG00000107130	NCS1	neuronal calcium sensor 1 [Source:HGNC Symbol;Acc:HGNC:3953]	1.19588	2.29085	1.18677e-10	protein_coding
ENSG00000123358	NR4A1	nuclear receptor subfamily 4 group A member 1 [Source:HGNC Symbol;Acc:HGNC:7980]	1.19561	2.29042	2.54368e-12	protein_coding
ENSG00000147592	LACTB2	lactamase beta 2 [Source:HGNC Symbol;Acc:HGNC:18512]	1.19503	2.28949	2.34672e-11	protein_coding
ENSG00000213420	GPC2	glypican 2 [Source:HGNC Symbol;Acc:HGNC:4450]	1.19484	2.2892	1.84644e-06	protein_coding
ENSG00000172572	PDE3A	phosphodiesterase 3A [Source:HGNC Symbol;Acc:HGNC:8778]	1.19438	2.28847	2.08751e-17	protein_coding
ENSG00000213626	LBH	LBH regulator of WNT signaling pathway [Source:HGNC Symbol;Acc:HGNC:29532]	1.19377	2.2875	0.0160395	protein_coding
ENSG00000085999	RAD54L	RAD54 like [Source:HGNC Symbol;Acc:HGNC:9826]	1.19291	2.28614	3.77206e-27	protein_coding
ENSG00000168924	LETM1	leucine zipper and EF-hand containing transmembrane protein 1 [Source:HGNC Symbol;Acc:HGNC:6556]	1.19273	2.28585	1.69363e-12	protein_coding
ENSG00000112208	BAG2	BCL2 associated athanogene 2 [Source:HGNC Symbol;Acc:HGNC:938]	1.19233	2.28521	5.2276e-19	protein_coding
ENSG00000141873	SLC39A3	solute carrier family 39 member 3 [Source:HGNC Symbol;Acc:HGNC:17128]	1.19194	2.28459	1.0493e-09	protein_coding
ENSG00000109016	DHRS7B	dehydrogenase/reductase 7B [Source:HGNC Symbol;Acc:HGNC:24547]	1.19127	2.28353	1.55732e-17	protein_coding
ENSG00000095002	MSH2	mutS homolog 2 [Source:HGNC Symbol;Acc:HGNC:7325]	1.19105	2.28319	1.94105e-19	protein_coding
ENSG00000100629	CEP128	centrosomal protein 128 [Source:HGNC Symbol;Acc:HGNC:20359]	1.19018	2.28181	8.60117e-13	protein_coding
ENSG00000132359	RAP1GAP2	RAP1 GTPase activating protein 2 [Source:HGNC Symbol;Acc:HGNC:29176]	1.19008	2.28165	1.00779e-11	protein_coding
ENSG00000067533	RRP15	ribosomal RNA processing 15 homolog [Source:HGNC Symbol;Acc:HGNC:24255]	1.18928	2.2804	8.88149e-11	protein_coding
ENSG00000161888	SPC24	SPC24 component of NDC80 kinetochore complex [Source:HGNC Symbol;Acc:HGNC:26913]	1.18922	2.2803	3.65862e-13	protein_coding
ENSG00000101265	RASSF2	Ras association domain family member 2 [Source:HGNC Symbol;Acc:HGNC:9883]	1.18851	2.27917	0.00442655	protein_coding
ENSG00000257446	ZNF878	zinc finger protein 878 [Source:HGNC Symbol;Acc:HGNC:37246]	1.18704	2.27685	0.0273424	protein_coding
ENSG00000176208	ATAD5	ATPase family AAA domain containing 5 [Source:HGNC Symbol;Acc:HGNC:25752]	1.18696	2.27673	1.88229e-07	protein_coding
ENSG00000196510	ANAPC7	anaphase promoting complex subunit 7 [Source:HGNC Symbol;Acc:HGNC:17380]	1.18685	2.27655	7.17939e-21	protein_coding
ENSG00000091986	CCDC80	coiled-coil domain containing 80 [Source:HGNC Symbol;Acc:HGNC:30649]	1.18678	2.27644	0.00332597	protein_coding
ENSG00000157168	NRG1	neuregulin 1 [Source:HGNC Symbol;Acc:HGNC:7997]	1.1863	2.27568	1.3483e-05	protein_coding
ENSG00000115233	PSMD14	proteasome 26S subunit, non-ATPase 14 [Source:HGNC Symbol;Acc:HGNC:16889]	1.18617	2.27549	2.42186e-13	protein_coding
ENSG00000157514	TSC22D3	TSC22 domain family member 3 [Source:HGNC Symbol;Acc:HGNC:3051]	1.1861	2.27537	1.06637e-13	protein_coding
ENSG00000077348	EXOSC5	exosome component 5 [Source:HGNC Symbol;Acc:HGNC:24662]	1.18593	2.27509	4.77314e-14	protein_coding
ENSG00000185798	WDR53	WD repeat domain 53 [Source:HGNC Symbol;Acc:HGNC:28786]	1.18584	2.27496	5.1236e-11	protein_coding
ENSG00000131747	TOP2A	DNA topoisomerase II alpha [Source:HGNC Symbol;Acc:HGNC:11989]	1.18567	2.27469	5.27501e-13	protein_coding
ENSG00000130775	THEMIS2	thymocyte selection associated family member 2 [Source:HGNC Symbol;Acc:HGNC:16839]	1.18553	2.27446	1.04435e-06	protein_coding
ENSG00000117632	STMN1	stathmin 1 [Source:HGNC Symbol;Acc:HGNC:6510]	1.18552	2.27446	1.79907e-18	protein_coding
ENSG00000120802	TMPO	thymopoietin [Source:HGNC Symbol;Acc:HGNC:11875]	1.18426	2.27247	5.27484e-18	protein_coding
ENSG00000175602	CCDC85B	coiled-coil domain containing 85B [Source:HGNC Symbol;Acc:HGNC:24926]	1.18422	2.27241	1.5652e-07	protein_coding
ENSG00000155846	PPARGC1B	PPARG coactivator 1 beta [Source:HGNC Symbol;Acc:HGNC:30022]	1.18366	2.27152	3.05407e-11	protein_coding
ENSG00000079616	KIF22	kinesin family member 22 [Source:HGNC Symbol;Acc:HGNC:6391]	1.18193	2.26881	1.7562e-22	protein_coding
ENSG00000115844	DLX2	distal-less homeobox 2 [Source:HGNC Symbol;Acc:HGNC:2915]	1.18076	2.26696	0.0199065	protein_coding
ENSG00000099901	RANBP1	RAN binding protein 1 [Source:HGNC Symbol;Acc:HGNC:9847]	1.17947	2.26494	7.14994e-14	protein_coding
ENSG00000055044	NOP58	NOP58 ribonucleoprotein [Source:HGNC Symbol;Acc:HGNC:29926]	1.17929	2.26465	6.09778e-10	protein_coding
ENSG00000023608	SNAPC1	small nuclear RNA activating complex polypeptide 1 [Source:HGNC Symbol;Acc:HGNC:11134]	1.17886	2.26398	1.09269e-13	protein_coding
ENSG00000275835	TUBGCP5	tubulin gamma complex associated protein 5 [Source:HGNC Symbol;Acc:HGNC:18600]	1.17874	2.2638	3.51189e-11	protein_coding
ENSG00000169627	BOLA2B	bolA family member 2B [Source:HGNC Symbol;Acc:HGNC:32479]	1.17833	2.26315	0.00106182	protein_coding
ENSG00000146143	PRIM2	DNA primase subunit 2 [Source:HGNC Symbol;Acc:HGNC:9370]	1.1782	2.26294	1.20068e-16	protein_coding
ENSG00000119812	FAM98A	family with sequence similarity 98 member A [Source:HGNC Symbol;Acc:HGNC:24520]	1.17782	2.26235	3.35977e-32	protein_coding
ENSG00000105173	CCNE1	cyclin E1 [Source:HGNC Symbol;Acc:HGNC:1589]	1.17775	2.26224	1.67957e-11	protein_coding
ENSG00000213988	ZNF90	zinc finger protein 90 [Source:HGNC Symbol;Acc:HGNC:13165]	1.17765	2.26208	1.73435e-07	protein_coding
ENSG00000233757	AC092835.1	novel C2H2 type zinc finger protein	1.17717	2.26133	0.00638476	protein_coding
ENSG00000181418	DDN	dendrin [Source:HGNC Symbol;Acc:HGNC:24458]	1.17711	2.26123	6.68344e-05	protein_coding
ENSG00000159337	PLA2G4D	phospholipase A2 group IVD [Source:HGNC Symbol;Acc:HGNC:30038]	1.17695	2.26099	0.0109261	protein_coding
ENSG00000134815	DHX34	DExH-box helicase 34 [Source:HGNC Symbol;Acc:HGNC:16719]	1.17655	2.26035	4.67251e-21	protein_coding
ENSG00000196418	ZNF124	zinc finger protein 124 [Source:HGNC Symbol;Acc:HGNC:12907]	1.17645	2.26019	1.66927e-07	protein_coding
ENSG00000134294	SLC38A2	solute carrier family 38 member 2 [Source:HGNC Symbol;Acc:HGNC:13448]	1.1761	2.25964	8.33261e-36	protein_coding
ENSG00000117593	DARS2	aspartyl-tRNA synthetase 2, mitochondrial [Source:HGNC Symbol;Acc:HGNC:25538]	1.17525	2.25832	5.31538e-24	protein_coding
ENSG00000129534	MIS18BP1	MIS18 binding protein 1 [Source:HGNC Symbol;Acc:HGNC:20190]	1.17507	2.25804	4.23484e-10	protein_coding
ENSG00000196154	S100A4	S100 calcium binding protein A4 [Source:HGNC Symbol;Acc:HGNC:10494]	1.17376	2.25598	4.38451e-07	protein_coding
ENSG00000111665	CDCA3	cell division cycle associated 3 [Source:HGNC Symbol;Acc:HGNC:14624]	1.17352	2.25561	6.65586e-17	protein_coding
ENSG00000175768	TOMM5	translocase of outer mitochondrial membrane 5 [Source:HGNC Symbol;Acc:HGNC:31369]	1.17328	2.25523	1.63051e-15	protein_coding
ENSG00000128973	CLN6	CLN6 transmembrane ER protein [Source:HGNC Symbol;Acc:HGNC:2077]	1.17324	2.25518	1.77936e-08	protein_coding
ENSG00000118193	KIF14	kinesin family member 14 [Source:HGNC Symbol;Acc:HGNC:19181]	1.17224	2.25362	4.52053e-11	protein_coding
ENSG00000011638	TMEM159	transmembrane protein 159 [Source:HGNC Symbol;Acc:HGNC:30136]	1.17207	2.25335	1.53934e-08	protein_coding
ENSG00000151287	TEX30	testis expressed 30 [Source:HGNC Symbol;Acc:HGNC:25188]	1.17104	2.25174	9.68425e-10	protein_coding
ENSG00000167157	PRRX2	paired related homeobox 2 [Source:HGNC Symbol;Acc:HGNC:21338]	1.16964	2.24956	0.000101255	protein_coding
ENSG00000167604	NFKBID	NFKB inhibitor delta [Source:HGNC Symbol;Acc:HGNC:15671]	1.16945	2.24926	5.37237e-09	protein_coding
ENSG00000147408	CSGALNACT1	chondroitin sulfate N-acetylgalactosaminyltransferase 1 [Source:HGNC Symbol;Acc:HGNC:24290]	1.16916	2.2488	8.30475e-05	protein_coding
ENSG00000174136	RGMB	repulsive guidance molecule BMP co-receptor b [Source:HGNC Symbol;Acc:HGNC:26896]	1.16864	2.248	6.21411e-08	protein_coding
ENSG00000092140	G2E3	G2/M-phase specific E3 ubiquitin protein ligase [Source:HGNC Symbol;Acc:HGNC:20338]	1.16861	2.24795	2.34167e-16	protein_coding
ENSG00000179115	FARSA	phenylalanyl-tRNA synthetase subunit alpha [Source:HGNC Symbol;Acc:HGNC:3592]	1.1665	2.24466	3.05971e-13	protein_coding
ENSG00000163577	EIF5A2	eukaryotic translation initiation factor 5A2 [Source:HGNC Symbol;Acc:HGNC:3301]	1.16613	2.24408	9.11585e-10	protein_coding
ENSG00000144712	CAND2	cullin associated and neddylation dissociated 2 (putative) [Source:HGNC Symbol;Acc:HGNC:30689]	1.16551	2.24312	4.03848e-10	protein_coding
ENSG00000090339	ICAM1	intercellular adhesion molecule 1 [Source:HGNC Symbol;Acc:HGNC:5344]	1.16435	2.24132	1.72365e-21	protein_coding
ENSG00000137628	DDX60	DExD/H-box helicase 60 [Source:HGNC Symbol;Acc:HGNC:25942]	1.16166	2.23715	4.21684e-07	protein_coding
ENSG00000079246	XRCC5	X-ray repair cross complementing 5 [Source:HGNC Symbol;Acc:HGNC:12833]	1.16092	2.23599	1.02942e-16	protein_coding
ENSG00000050344	NFE2L3	nuclear factor, erythroid 2 like 3 [Source:HGNC Symbol;Acc:HGNC:7783]	1.1604	2.23519	4.6774e-20	protein_coding
ENSG00000170525	PFKFB3	6-phosphofructo-2-kinase/fructose-2,6-biphosphatase 3 [Source:HGNC Symbol;Acc:HGNC:8874]	1.15817	2.23174	6.64499e-08	protein_coding
ENSG00000149480	MTA2	metastasis associated 1 family member 2 [Source:HGNC Symbol;Acc:HGNC:7411]	1.1576	2.23086	1.26609e-13	protein_coding
ENSG00000143498	TAF1A	TATA-box binding protein associated factor, RNA polymerase I subunit A [Source:HGNC Symbol;Acc:HGNC:11532]	1.15752	2.23073	5.64076e-16	protein_coding
ENSG00000124784	RIOK1	RIO kinase 1 [Source:HGNC Symbol;Acc:HGNC:18656]	1.15721	2.23026	1.14581e-12	protein_coding
ENSG00000187741	FANCA	FA complementation group A [Source:HGNC Symbol;Acc:HGNC:3582]	1.15709	2.23008	7.46376e-33	protein_coding
ENSG00000180525	PRR26	proline rich 26 [Source:HGNC Symbol;Acc:HGNC:30724]	1.15683	2.22967	3.18972e-10	protein_coding
ENSG00000145979	TBC1D7	TBC1 domain family member 7 [Source:HGNC Symbol;Acc:HGNC:21066]	1.15611	2.22856	2.24662e-16	protein_coding
ENSG00000067334	DNTTIP2	deoxynucleotidyltransferase terminal interacting protein 2 [Source:HGNC Symbol;Acc:HGNC:24013]	1.15568	2.2279	1.13204e-10	protein_coding
ENSG00000284946	AC068831.7	novel protein	1.15502	2.22687	2.95917e-05	protein_coding
ENSG00000141510	TP53	tumor protein p53 [Source:HGNC Symbol;Acc:HGNC:11998]	1.15467	2.22633	2.25251e-18	protein_coding
ENSG00000040275	SPDL1	spindle apparatus coiled-coil protein 1 [Source:HGNC Symbol;Acc:HGNC:26010]	1.15356	2.22463	1.9036e-13	protein_coding
ENSG00000114648	KLHL18	kelch like family member 18 [Source:HGNC Symbol;Acc:HGNC:29120]	1.15304	2.22382	6.54032e-10	protein_coding
ENSG00000134853	PDGFRA	platelet derived growth factor receptor alpha [Source:HGNC Symbol;Acc:HGNC:8803]	1.15257	2.22309	4.03788e-09	protein_coding
ENSG00000083635	NUFIP1	nuclear FMR1 interacting protein 1 [Source:HGNC Symbol;Acc:HGNC:8057]	1.15182	2.22194	4.88427e-10	protein_coding
ENSG00000013573	DDX11	DEAD/H-box helicase 11 [Source:HGNC Symbol;Acc:HGNC:2736]	1.15152	2.22148	6.95933e-23	protein_coding
ENSG00000224420	ADM5	adrenomedullin 5 (putative) [Source:HGNC Symbol;Acc:HGNC:27293]	1.14853	2.21687	1.28956e-05	protein_coding
ENSG00000095739	BAMBI	BMP and activin membrane bound inhibitor [Source:HGNC Symbol;Acc:HGNC:30251]	1.14758	2.21542	1.44895e-14	protein_coding
ENSG00000123213	NLN	neurolysin [Source:HGNC Symbol;Acc:HGNC:16058]	1.14725	2.21491	7.81016e-27	protein_coding
ENSG00000076043	REXO2	RNA exonuclease 2 [Source:HGNC Symbol;Acc:HGNC:17851]	1.14701	2.21454	5.92579e-25	protein_coding
ENSG00000175556	LONRF3	LON peptidase N-terminal domain and ring finger 3 [Source:HGNC Symbol;Acc:HGNC:21152]	1.1469	2.21438	1.62536e-12	protein_coding
ENSG00000129932	DOHH	deoxyhypusine hydroxylase [Source:HGNC Symbol;Acc:HGNC:28662]	1.1459	2.21284	3.98829e-09	protein_coding
ENSG00000143228	NUF2	NUF2 component of NDC80 kinetochore complex [Source:HGNC Symbol;Acc:HGNC:14621]	1.14558	2.21236	2.98486e-11	protein_coding
ENSG00000105996	HOXA2	homeobox A2 [Source:HGNC Symbol;Acc:HGNC:5103]	1.14556	2.21232	0.0393618	protein_coding
ENSG00000114805	PLCH1	phospholipase C eta 1 [Source:HGNC Symbol;Acc:HGNC:29185]	1.14532	2.21195	1.06786e-12	protein_coding
ENSG00000125434	SLC25A35	solute carrier family 25 member 35 [Source:HGNC Symbol;Acc:HGNC:31921]	1.14504	2.21152	6.09121e-11	protein_coding
ENSG00000178105	DDX10	DEAD-box helicase 10 [Source:HGNC Symbol;Acc:HGNC:2735]	1.14447	2.21065	1.32837e-15	protein_coding
ENSG00000167272	POP5	POP5 homolog, ribonuclease P/MRP subunit [Source:HGNC Symbol;Acc:HGNC:17689]	1.14413	2.21014	3.22445e-14	protein_coding
ENSG00000167034	NKX3-1	NK3 homeobox 1 [Source:HGNC Symbol;Acc:HGNC:7838]	1.14377	2.20958	0.000310461	protein_coding
ENSG00000073111	MCM2	minichromosome maintenance complex component 2 [Source:HGNC Symbol;Acc:HGNC:6944]	1.14217	2.20712	1.99469e-17	protein_coding
ENSG00000156469	MTERF3	mitochondrial transcription termination factor 3 [Source:HGNC Symbol;Acc:HGNC:24258]	1.1413	2.2058	2.39848e-08	protein_coding
ENSG00000163636	PSMD6	proteasome 26S subunit, non-ATPase 6 [Source:HGNC Symbol;Acc:HGNC:9564]	1.14099	2.20533	6.92001e-12	protein_coding
ENSG00000163808	KIF15	kinesin family member 15 [Source:HGNC Symbol;Acc:HGNC:17273]	1.14098	2.2053	4.08858e-13	protein_coding
ENSG00000136450	SRSF1	serine and arginine rich splicing factor 1 [Source:HGNC Symbol;Acc:HGNC:10780]	1.14048	2.20455	1.42836e-13	protein_coding
ENSG00000106344	RBM28	RNA binding motif protein 28 [Source:HGNC Symbol;Acc:HGNC:21863]	1.14043	2.20446	9.82062e-22	protein_coding
ENSG00000037474	NSUN2	NOP2/Sun RNA methyltransferase 2 [Source:HGNC Symbol;Acc:HGNC:25994]	1.1397	2.20335	1.62536e-12	protein_coding
ENSG00000108561	C1QBP	complement C1q binding protein [Source:HGNC Symbol;Acc:HGNC:1243]	1.1393	2.20275	3.22444e-09	protein_coding
ENSG00000132507	EIF5A	eukaryotic translation initiation factor 5A [Source:HGNC Symbol;Acc:HGNC:3300]	1.13896	2.20222	1.42968e-14	protein_coding
ENSG00000100297	MCM5	minichromosome maintenance complex component 5 [Source:HGNC Symbol;Acc:HGNC:6948]	1.13855	2.20159	3.64015e-18	protein_coding
ENSG00000144369	FAM171B	family with sequence similarity 171 member B [Source:HGNC Symbol;Acc:HGNC:29412]	1.13819	2.20105	3.17849e-08	protein_coding
ENSG00000105855	ITGB8	integrin subunit beta 8 [Source:HGNC Symbol;Acc:HGNC:6163]	1.13769	2.20029	0.000380433	protein_coding
ENSG00000187193	MT1X	metallothionein 1X [Source:HGNC Symbol;Acc:HGNC:7405]	1.13615	2.19794	8.2691e-06	protein_coding
ENSG00000215784	FAM72D	family with sequence similarity 72 member D [Source:HGNC Symbol;Acc:HGNC:33593]	1.13517	2.19644	9.27601e-07	protein_coding
ENSG00000142675	CNKSR1	connector enhancer of kinase suppressor of Ras 1 [Source:HGNC Symbol;Acc:HGNC:19700]	1.13509	2.19633	0.00169812	protein_coding
ENSG00000130935	NOL11	nucleolar protein 11 [Source:HGNC Symbol;Acc:HGNC:24557]	1.13476	2.19582	2.3655e-10	protein_coding
ENSG00000197385	ZNF860	zinc finger protein 860 [Source:HGNC Symbol;Acc:HGNC:34513]	1.13476	2.19581	0.00761162	protein_coding
ENSG00000077514	POLD3	DNA polymerase delta 3, accessory subunit [Source:HGNC Symbol;Acc:HGNC:20932]	1.1345	2.19542	2.07548e-13	protein_coding
ENSG00000134222	PSRC1	proline and serine rich coiled-coil 1 [Source:HGNC Symbol;Acc:HGNC:24472]	1.13449	2.19541	6.43743e-11	protein_coding
ENSG00000101945	SUV39H1	suppressor of variegation 3-9 homolog 1 [Source:HGNC Symbol;Acc:HGNC:11479]	1.13415	2.19489	3.78848e-22	protein_coding
ENSG00000129195	PIMREG	PICALM interacting mitotic regulator [Source:HGNC Symbol;Acc:HGNC:25483]	1.13345	2.19383	2.44363e-10	protein_coding
ENSG00000132773	TOE1	target of EGR1, exonuclease [Source:HGNC Symbol;Acc:HGNC:15954]	1.13291	2.19301	4.09456e-06	protein_coding
ENSG00000147224	PRPS1	phosphoribosyl pyrophosphate synthetase 1 [Source:HGNC Symbol;Acc:HGNC:9462]	1.13287	2.19294	6.96147e-20	protein_coding
ENSG00000101574	METTL4	methyltransferase like 4 [Source:HGNC Symbol;Acc:HGNC:24726]	1.1317	2.19117	2.14889e-24	protein_coding
ENSG00000164611	PTTG1	PTTG1 regulator of sister chromatid separation, securin [Source:HGNC Symbol;Acc:HGNC:9690]	1.13033	2.18909	3.56953e-14	protein_coding
ENSG00000106683	LIMK1	LIM domain kinase 1 [Source:HGNC Symbol;Acc:HGNC:6613]	1.12985	2.18837	1.56507e-15	protein_coding
ENSG00000089280	FUS	FUS RNA binding protein [Source:HGNC Symbol;Acc:HGNC:4010]	1.12947	2.18778	1.29527e-15	protein_coding
ENSG00000198860	TSEN15	tRNA splicing endonuclease subunit 15 [Source:HGNC Symbol;Acc:HGNC:16791]	1.12925	2.18745	3.10877e-08	protein_coding
ENSG00000169981	ZNF35	zinc finger protein 35 [Source:HGNC Symbol;Acc:HGNC:13099]	1.12866	2.18656	5.33615e-06	protein_coding
ENSG00000040633	PHF23	PHD finger protein 23 [Source:HGNC Symbol;Acc:HGNC:28428]	1.12852	2.18634	9.40896e-15	protein_coding
ENSG00000108384	RAD51C	RAD51 paralog C [Source:HGNC Symbol;Acc:HGNC:9820]	1.12771	2.18511	1.73734e-09	protein_coding
ENSG00000110852	CLEC2B	C-type lectin domain family 2 member B [Source:HGNC Symbol;Acc:HGNC:2053]	1.12643	2.18318	0.000238941	protein_coding
ENSG00000112029	FBXO5	F-box protein 5 [Source:HGNC Symbol;Acc:HGNC:13584]	1.12614	2.18275	2.41463e-12	protein_coding
ENSG00000099810	MTAP	methylthioadenosine phosphorylase [Source:HGNC Symbol;Acc:HGNC:7413]	1.12442	2.18015	9.05234e-16	protein_coding
ENSG00000172534	HCFC1	host cell factor C1 [Source:HGNC Symbol;Acc:HGNC:4839]	1.1235	2.17876	1.68125e-22	protein_coding
ENSG00000166831	RBPMS2	RNA binding protein, mRNA processing factor 2 [Source:HGNC Symbol;Acc:HGNC:19098]	1.12313	2.17819	4.66232e-15	protein_coding
ENSG00000106462	EZH2	enhancer of zeste 2 polycomb repressive complex 2 subunit [Source:HGNC Symbol;Acc:HGNC:3527]	1.1231	2.17815	1.43905e-09	protein_coding
ENSG00000213551	DNAJC9	DnaJ heat shock protein family (Hsp40) member C9 [Source:HGNC Symbol;Acc:HGNC:19123]	1.12137	2.17553	1.34187e-10	protein_coding
ENSG00000108592	FTSJ3	FtsJ RNA 2'-O-methyltransferase 3 [Source:HGNC Symbol;Acc:HGNC:17136]	1.12087	2.17478	1.1044e-12	protein_coding
ENSG00000182836	PLCXD3	phosphatidylinositol specific phospholipase C X domain containing 3 [Source:HGNC Symbol;Acc:HGNC:31822]	1.12071	2.17454	0.00131239	protein_coding
ENSG00000143314	MRPL24	mitochondrial ribosomal protein L24 [Source:HGNC Symbol;Acc:HGNC:14037]	1.12031	2.17394	1.16104e-13	protein_coding
ENSG00000115816	CEBPZ	CCAAT enhancer binding protein zeta [Source:HGNC Symbol;Acc:HGNC:24218]	1.12024	2.17382	2.74132e-10	protein_coding
ENSG00000182022	CHST15	carbohydrate sulfotransferase 15 [Source:HGNC Symbol;Acc:HGNC:18137]	1.11999	2.17346	5.73492e-06	protein_coding
ENSG00000183647	ZNF530	zinc finger protein 530 [Source:HGNC Symbol;Acc:HGNC:29297]	1.11984	2.17324	1.81144e-06	protein_coding
ENSG00000165105	RASEF	RAS and EF-hand domain containing [Source:HGNC Symbol;Acc:HGNC:26464]	1.11744	2.16961	6.52783e-09	protein_coding
ENSG00000029993	HMGB3	high mobility group box 3 [Source:HGNC Symbol;Acc:HGNC:5004]	1.11692	2.16884	1.25925e-12	protein_coding
ENSG00000137310	TCF19	transcription factor 19 [Source:HGNC Symbol;Acc:HGNC:11629]	1.11691	2.16883	1.55713e-10	protein_coding
ENSG00000163083	INHBB	inhibin subunit beta B [Source:HGNC Symbol;Acc:HGNC:6067]	1.11631	2.16791	0.0372318	protein_coding
ENSG00000188827	SLX4	SLX4 structure-specific endonuclease subunit [Source:HGNC Symbol;Acc:HGNC:23845]	1.11624	2.16782	4.40635e-13	protein_coding
ENSG00000176953	NFATC2IP	nuclear factor of activated T cells 2 interacting protein [Source:HGNC Symbol;Acc:HGNC:25906]	1.11515	2.16618	5.08766e-17	protein_coding
ENSG00000170638	TRABD	TraB domain containing [Source:HGNC Symbol;Acc:HGNC:28805]	1.1145	2.16519	9.83101e-21	protein_coding
ENSG00000110987	BCL7A	BAF chromatin remodeling complex subunit BCL7A [Source:HGNC Symbol;Acc:HGNC:1004]	1.11424	2.16481	1.29002e-10	protein_coding
ENSG00000113569	NUP155	nucleoporin 155 [Source:HGNC Symbol;Acc:HGNC:8063]	1.11287	2.16276	5.87457e-20	protein_coding
ENSG00000133816	MICAL2	microtubule associated monooxygenase, calponin and LIM domain containing 2 [Source:HGNC Symbol;Acc:HGNC:24693]	1.11279	2.16263	0.000167847	protein_coding
ENSG00000114767	RRP9	ribosomal RNA processing 9, U3 small nucleolar RNA binding protein [Source:HGNC Symbol;Acc:HGNC:16829]	1.11219	2.16174	8.34814e-07	protein_coding
ENSG00000108773	KAT2A	lysine acetyltransferase 2A [Source:HGNC Symbol;Acc:HGNC:4201]	1.11156	2.1608	3.09293e-19	protein_coding
ENSG00000116750	UCHL5	ubiquitin C-terminal hydrolase L5 [Source:HGNC Symbol;Acc:HGNC:19678]	1.11136	2.16049	1.23189e-14	protein_coding
ENSG00000116871	MAP7D1	MAP7 domain containing 1 [Source:HGNC Symbol;Acc:HGNC:25514]	1.11127	2.16036	9.3388e-20	protein_coding
ENSG00000137267	TUBB2A	tubulin beta 2A class IIa [Source:HGNC Symbol;Acc:HGNC:12412]	1.11078	2.15963	4.0147e-20	protein_coding
ENSG00000117133	RPF1	ribosome production factor 1 homolog [Source:HGNC Symbol;Acc:HGNC:30350]	1.11072	2.15954	2.28593e-10	protein_coding
ENSG00000130810	PPAN	peter pan homolog [Source:HGNC Symbol;Acc:HGNC:9227]	1.10989	2.15829	5.36952e-09	protein_coding
ENSG00000103061	SLC7A6OS	solute carrier family 7 member 6 opposite strand [Source:HGNC Symbol;Acc:HGNC:25807]	1.1092	2.15727	1.60549e-14	protein_coding
ENSG00000125944	HNRNPR	heterogeneous nuclear ribonucleoprotein R [Source:HGNC Symbol;Acc:HGNC:5047]	1.10843	2.1561	2.7802e-20	protein_coding
ENSG00000196872	KIAA1211L	KIAA1211 like [Source:HGNC Symbol;Acc:HGNC:33454]	1.10653	2.15328	0.017196	protein_coding
ENSG00000069849	ATP1B3	ATPase Na+/K+ transporting subunit beta 3 [Source:HGNC Symbol;Acc:HGNC:806]	1.1064	2.15307	9.56506e-19	protein_coding
ENSG00000115687	PASK	PAS domain containing serine/threonine kinase [Source:HGNC Symbol;Acc:HGNC:17270]	1.10635	2.153	3.69246e-11	protein_coding
ENSG00000163918	RFC4	replication factor C subunit 4 [Source:HGNC Symbol;Acc:HGNC:9972]	1.1057	2.15203	1.14211e-19	protein_coding
ENSG00000092470	WDR76	WD repeat domain 76 [Source:HGNC Symbol;Acc:HGNC:25773]	1.1056	2.15188	4.12326e-12	protein_coding
ENSG00000135829	DHX9	DExH-box helicase 9 [Source:HGNC Symbol;Acc:HGNC:2750]	1.10504	2.15106	4.81005e-10	protein_coding
ENSG00000120318	ARAP3	ArfGAP with RhoGAP domain, ankyrin repeat and PH domain 3 [Source:HGNC Symbol;Acc:HGNC:24097]	1.10482	2.15072	0.00408843	protein_coding
ENSG00000213445	SIPA1	signal-induced proliferation-associated 1 [Source:HGNC Symbol;Acc:HGNC:10885]	1.10448	2.15022	2.6592e-15	protein_coding
ENSG00000132153	DHX30	DExH-box helicase 30 [Source:HGNC Symbol;Acc:HGNC:16716]	1.103	2.14801	1.1849e-15	protein_coding
ENSG00000112769	LAMA4	laminin subunit alpha 4 [Source:HGNC Symbol;Acc:HGNC:6484]	1.10291	2.14788	5.82265e-11	protein_coding
ENSG00000164053	ATRIP	ATR interacting protein [Source:HGNC Symbol;Acc:HGNC:33499]	1.10254	2.14732	1.30198e-09	protein_coding
ENSG00000213967	ZNF726	zinc finger protein 726 [Source:HGNC Symbol;Acc:HGNC:32462]	1.10252	2.1473	2.84726e-08	protein_coding
ENSG00000116161	CACYBP	calcyclin binding protein [Source:HGNC Symbol;Acc:HGNC:30423]	1.10175	2.14615	3.51129e-12	protein_coding
ENSG00000167088	SNRPD1	small nuclear ribonucleoprotein D1 polypeptide [Source:HGNC Symbol;Acc:HGNC:11158]	1.10173	2.14611	3.03659e-12	protein_coding
ENSG00000185585	OLFML2A	olfactomedin like 2A [Source:HGNC Symbol;Acc:HGNC:27270]	1.1007	2.14459	0.0299117	protein_coding
ENSG00000072832	CRMP1	collapsin response mediator protein 1 [Source:HGNC Symbol;Acc:HGNC:2365]	1.10037	2.14409	0.00182204	protein_coding
ENSG00000136824	SMC2	structural maintenance of chromosomes 2 [Source:HGNC Symbol;Acc:HGNC:14011]	1.1	2.14355	9.95295e-15	protein_coding
ENSG00000196497	IPO4	importin 4 [Source:HGNC Symbol;Acc:HGNC:19426]	1.09991	2.14341	3.82442e-05	protein_coding
ENSG00000175318	GRAMD2A	GRAM domain containing 2A [Source:HGNC Symbol;Acc:HGNC:27287]	1.09829	2.14101	0.000131575	protein_coding
ENSG00000175727	MLXIP	MLX interacting protein [Source:HGNC Symbol;Acc:HGNC:17055]	1.09792	2.14046	6.89444e-22	protein_coding
ENSG00000107443	CCNJ	cyclin J [Source:HGNC Symbol;Acc:HGNC:23434]	1.09769	2.14012	5.70052e-13	protein_coding
ENSG00000131944	FAAP24	FA core complex associated protein 24 [Source:HGNC Symbol;Acc:HGNC:28467]	1.09726	2.13948	8.77469e-09	protein_coding
ENSG00000115159	GPD2	glycerol-3-phosphate dehydrogenase 2 [Source:HGNC Symbol;Acc:HGNC:4456]	1.09722	2.13942	6.98226e-16	protein_coding
ENSG00000153234	NR4A2	nuclear receptor subfamily 4 group A member 2 [Source:HGNC Symbol;Acc:HGNC:7981]	1.09665	2.13858	4.62388e-06	protein_coding
ENSG00000184887	BTBD6	BTB domain containing 6 [Source:HGNC Symbol;Acc:HGNC:19897]	1.09616	2.13785	3.15955e-11	protein_coding
ENSG00000214944	ARHGEF28	Rho guanine nucleotide exchange factor 28 [Source:HGNC Symbol;Acc:HGNC:30322]	1.09594	2.13752	2.05144e-12	protein_coding
ENSG00000265763	ZNF488	zinc finger protein 488 [Source:HGNC Symbol;Acc:HGNC:23535]	1.09522	2.13646	0.00519396	protein_coding
ENSG00000139146	SINHCAF	SIN3-HDAC complex associated factor [Source:HGNC Symbol;Acc:HGNC:30702]	1.09358	2.13402	1.19834e-19	protein_coding
ENSG00000131462	TUBG1	tubulin gamma 1 [Source:HGNC Symbol;Acc:HGNC:12417]	1.09348	2.13389	1.26706e-16	protein_coding
ENSG00000166226	CCT2	chaperonin containing TCP1 subunit 2 [Source:HGNC Symbol;Acc:HGNC:1615]	1.093	2.13317	4.4364e-10	protein_coding
ENSG00000135604	STX11	syntaxin 11 [Source:HGNC Symbol;Acc:HGNC:11429]	1.09283	2.13292	0.00549082	protein_coding
ENSG00000010165	EEF1AKNMT	eEF1A lysine and N-terminal methyltransferase [Source:HGNC Symbol;Acc:HGNC:24248]	1.09218	2.13196	4.21179e-12	protein_coding
ENSG00000183520	UTP11	UTP11 small subunit processome component [Source:HGNC Symbol;Acc:HGNC:24329]	1.0921	2.13184	2.91352e-11	protein_coding
ENSG00000104112	SCG3	secretogranin III [Source:HGNC Symbol;Acc:HGNC:13707]	1.09203	2.13173	0.0148774	protein_coding
ENSG00000118762	PKD2	polycystin 2, transient receptor potential cation channel [Source:HGNC Symbol;Acc:HGNC:9009]	1.09146	2.13089	1.02636e-11	protein_coding
ENSG00000164032	H2AFZ	H2A histone family member Z [Source:HGNC Symbol;Acc:HGNC:4741]	1.09001	2.12876	2.36556e-13	protein_coding
ENSG00000267041	ZNF850	zinc finger protein 850 [Source:HGNC Symbol;Acc:HGNC:27994]	1.08981	2.12846	2.28718e-06	protein_coding
ENSG00000134001	EIF2S1	eukaryotic translation initiation factor 2 subunit alpha [Source:HGNC Symbol;Acc:HGNC:3265]	1.08905	2.12734	5.51748e-11	protein_coding
ENSG00000107338	SHB	SH2 domain containing adaptor protein B [Source:HGNC Symbol;Acc:HGNC:10838]	1.08889	2.12711	1.12207e-10	protein_coding
ENSG00000143320	CRABP2	cellular retinoic acid binding protein 2 [Source:HGNC Symbol;Acc:HGNC:2339]	1.08846	2.12647	0.00171631	protein_coding
ENSG00000114770	ABCC5	ATP binding cassette subfamily C member 5 [Source:HGNC Symbol;Acc:HGNC:56]	1.08823	2.12612	3.97217e-18	protein_coding
ENSG00000135596	MICAL1	microtubule associated monooxygenase, calponin and LIM domain containing 1 [Source:HGNC Symbol;Acc:HGNC:20619]	1.08801	2.12581	6.8206e-08	protein_coding
ENSG00000163468	CCT3	chaperonin containing TCP1 subunit 3 [Source:HGNC Symbol;Acc:HGNC:1616]	1.08782	2.12553	1.77252e-14	protein_coding
ENSG00000060688	SNRNP40	small nuclear ribonucleoprotein U5 subunit 40 [Source:HGNC Symbol;Acc:HGNC:30857]	1.08742	2.12493	2.09551e-20	protein_coding
ENSG00000090674	MCOLN1	mucolipin 1 [Source:HGNC Symbol;Acc:HGNC:13356]	1.087	2.12432	2.47215e-11	protein_coding
ENSG00000086200	IPO11	importin 11 [Source:HGNC Symbol;Acc:HGNC:20628]	1.08686	2.12411	1.05659e-14	protein_coding
ENSG00000213759	UGT2B11	UDP glucuronosyltransferase family 2 member B11 [Source:HGNC Symbol;Acc:HGNC:12545]	1.08676	2.12397	3.49877e-05	protein_coding
ENSG00000198176	TFDP1	transcription factor Dp-1 [Source:HGNC Symbol;Acc:HGNC:11749]	1.0865	2.12359	2.26227e-14	protein_coding
ENSG00000160401	CFAP157	cilia and flagella associated protein 157 [Source:HGNC Symbol;Acc:HGNC:27843]	1.08603	2.12289	0.00077371	protein_coding
ENSG00000143756	FBXO28	F-box protein 28 [Source:HGNC Symbol;Acc:HGNC:29046]	1.086	2.12285	1.14426e-08	protein_coding
ENSG00000166341	DCHS1	dachsous cadherin-related 1 [Source:HGNC Symbol;Acc:HGNC:13681]	1.08576	2.1225	6.05631e-07	protein_coding
ENSG00000156239	N6AMT1	N-6 adenine-specific DNA methyltransferase 1 [Source:HGNC Symbol;Acc:HGNC:16021]	1.08559	2.12224	4.97145e-07	protein_coding
ENSG00000070010	UFD1	ubiquitin recognition factor in ER associated degradation 1 [Source:HGNC Symbol;Acc:HGNC:12520]	1.08531	2.12183	6.98275e-13	protein_coding
ENSG00000117174	ZNHIT6	zinc finger HIT-type containing 6 [Source:HGNC Symbol;Acc:HGNC:26089]	1.08483	2.12113	1.24812e-14	protein_coding
ENSG00000076356	PLXNA2	plexin A2 [Source:HGNC Symbol;Acc:HGNC:9100]	1.08404	2.11996	1.90357e-17	protein_coding
ENSG00000181634	TNFSF15	TNF superfamily member 15 [Source:HGNC Symbol;Acc:HGNC:11931]	1.08362	2.11934	0.00578687	protein_coding
ENSG00000204899	MZT1	mitotic spindle organizing protein 1 [Source:HGNC Symbol;Acc:HGNC:33830]	1.08349	2.11916	4.79486e-12	protein_coding
ENSG00000172733	PURG	purine rich element binding protein G [Source:HGNC Symbol;Acc:HGNC:17930]	1.08279	2.11813	1.74343e-06	protein_coding
ENSG00000263528	IKBKE	inhibitor of nuclear factor kappa B kinase subunit epsilon [Source:HGNC Symbol;Acc:HGNC:14552]	1.08243	2.11759	7.19475e-08	protein_coding
ENSG00000140525	FANCI	FA complementation group I [Source:HGNC Symbol;Acc:HGNC:25568]	1.08191	2.11684	1.24861e-16	protein_coding
ENSG00000043591	ADRB1	adrenoceptor beta 1 [Source:HGNC Symbol;Acc:HGNC:285]	1.08179	2.11667	0.0315637	protein_coding
ENSG00000189007	ADAT2	adenosine deaminase tRNA specific 2 [Source:HGNC Symbol;Acc:HGNC:21172]	1.0802	2.11432	8.12871e-14	protein_coding
ENSG00000159199	ATP5MC1	ATP synthase membrane subunit c locus 1 [Source:HGNC Symbol;Acc:HGNC:841]	1.07986	2.11383	4.82136e-11	protein_coding
ENSG00000111581	NUP107	nucleoporin 107 [Source:HGNC Symbol;Acc:HGNC:29914]	1.07905	2.11264	1.168e-22	protein_coding
ENSG00000158417	EIF5B	eukaryotic translation initiation factor 5B [Source:HGNC Symbol;Acc:HGNC:30793]	1.0785	2.11184	1.64816e-14	protein_coding
ENSG00000043143	JADE2	jade family PHD finger 2 [Source:HGNC Symbol;Acc:HGNC:22984]	1.07842	2.11173	1.59096e-11	protein_coding
ENSG00000059145	UNKL	unk like zinc finger [Source:HGNC Symbol;Acc:HGNC:14184]	1.07786	2.1109	9.09446e-21	protein_coding
ENSG00000110080	ST3GAL4	ST3 beta-galactoside alpha-2,3-sialyltransferase 4 [Source:HGNC Symbol;Acc:HGNC:10864]	1.07697	2.10961	3.3631e-05	protein_coding
ENSG00000164933	SLC25A32	solute carrier family 25 member 32 [Source:HGNC Symbol;Acc:HGNC:29683]	1.07645	2.10883	0.0249853	protein_coding
ENSG00000172009	THOP1	thimet oligopeptidase 1 [Source:HGNC Symbol;Acc:HGNC:11793]	1.07568	2.10771	7.34193e-15	protein_coding
ENSG00000162616	DNAJB4	DnaJ heat shock protein family (Hsp40) member B4 [Source:HGNC Symbol;Acc:HGNC:14886]	1.07522	2.10705	2.72136e-14	protein_coding
ENSG00000035499	DEPDC1B	DEP domain containing 1B [Source:HGNC Symbol;Acc:HGNC:24902]	1.07492	2.1066	7.87562e-13	protein_coding
ENSG00000204856	FAM216A	family with sequence similarity 216 member A [Source:HGNC Symbol;Acc:HGNC:30180]	1.07446	2.10593	4.32554e-14	protein_coding
ENSG00000116852	KIF21B	kinesin family member 21B [Source:HGNC Symbol;Acc:HGNC:29442]	1.07442	2.10587	1.09597e-12	protein_coding
ENSG00000064012	CASP8	caspase 8 [Source:HGNC Symbol;Acc:HGNC:1509]	1.07256	2.10317	1.59096e-11	protein_coding
ENSG00000108654	DDX5	DEAD-box helicase 5 [Source:HGNC Symbol;Acc:HGNC:2746]	1.07255	2.10314	2.87874e-13	protein_coding
ENSG00000196550	FAM72A	family with sequence similarity 72 member A [Source:HGNC Symbol;Acc:HGNC:24044]	1.07207	2.10244	6.08882e-05	protein_coding
ENSG00000152642	GPD1L	glycerol-3-phosphate dehydrogenase 1 like [Source:HGNC Symbol;Acc:HGNC:28956]	1.07179	2.10204	8.81047e-16	protein_coding
ENSG00000040199	PHLPP2	PH domain and leucine rich repeat protein phosphatase 2 [Source:HGNC Symbol;Acc:HGNC:29149]	1.07159	2.10175	1.07318e-10	protein_coding
ENSG00000140854	KATNB1	katanin regulatory subunit B1 [Source:HGNC Symbol;Acc:HGNC:6217]	1.07125	2.10126	7.23727e-12	protein_coding
ENSG00000166148	AVPR1A	arginine vasopressin receptor 1A [Source:HGNC Symbol;Acc:HGNC:895]	1.07118	2.10116	0.00492093	protein_coding
ENSG00000184162	NR2C2AP	nuclear receptor 2C2 associated protein [Source:HGNC Symbol;Acc:HGNC:30763]	1.07051	2.10018	1.55417e-09	protein_coding
ENSG00000205362	MT1A	metallothionein 1A [Source:HGNC Symbol;Acc:HGNC:7393]	1.07049	2.10015	0.0170158	protein_coding
ENSG00000132436	FIGNL1	fidgetin like 1 [Source:HGNC Symbol;Acc:HGNC:13286]	1.07018	2.0997	4.18065e-12	protein_coding
ENSG00000224877	NDUFAF8	NADH:ubiquinone oxidoreductase complex assembly factor 8 [Source:HGNC Symbol;Acc:HGNC:33551]	1.06999	2.09942	1.46302e-07	protein_coding
ENSG00000064933	PMS1	PMS1 homolog 1, mismatch repair system component [Source:HGNC Symbol;Acc:HGNC:9121]	1.06927	2.09838	2.28669e-15	protein_coding
ENSG00000173013	CCDC96	coiled-coil domain containing 96 [Source:HGNC Symbol;Acc:HGNC:26900]	1.06843	2.09714	0.0212019	protein_coding
ENSG00000073536	NLE1	notchless homolog 1 [Source:HGNC Symbol;Acc:HGNC:19889]	1.06819	2.0968	2.11479e-10	protein_coding
ENSG00000171444	MCC	MCC regulator of WNT signaling pathway [Source:HGNC Symbol;Acc:HGNC:6935]	1.06799	2.09651	5.66113e-14	protein_coding
ENSG00000116922	C1orf109	chromosome 1 open reading frame 109 [Source:HGNC Symbol;Acc:HGNC:26039]	1.06788	2.09635	1.40144e-13	protein_coding
ENSG00000132423	COQ3	coenzyme Q3, methyltransferase [Source:HGNC Symbol;Acc:HGNC:18175]	1.06773	2.09613	9.45098e-11	protein_coding
ENSG00000274070	CASTOR2	cytosolic arginine sensor for mTORC1 subunit 2 [Source:HGNC Symbol;Acc:HGNC:37073]	1.0668	2.09478	9.89346e-14	protein_coding
ENSG00000132819	RBM38	RNA binding motif protein 38 [Source:HGNC Symbol;Acc:HGNC:15818]	1.066	2.09362	4.10004e-11	protein_coding
ENSG00000121281	ADCY7	adenylate cyclase 7 [Source:HGNC Symbol;Acc:HGNC:238]	1.0657	2.09319	0.000203542	protein_coding
ENSG00000101407	TTI1	TELO2 interacting protein 1 [Source:HGNC Symbol;Acc:HGNC:29029]	1.06508	2.09229	4.6689e-16	protein_coding
ENSG00000124795	DEK	DEK proto-oncogene [Source:HGNC Symbol;Acc:HGNC:2768]	1.06497	2.09213	1.23532e-19	protein_coding
ENSG00000214114	MYCBP	MYC binding protein [Source:HGNC Symbol;Acc:HGNC:7554]	1.06455	2.09152	3.54973e-10	protein_coding
ENSG00000132003	ZSWIM4	zinc finger SWIM-type containing 4 [Source:HGNC Symbol;Acc:HGNC:25704]	1.06452	2.09147	9.04928e-12	protein_coding
ENSG00000096006	CRISP3	cysteine rich secretory protein 3 [Source:HGNC Symbol;Acc:HGNC:16904]	1.06383	2.09047	0.0201473	protein_coding
ENSG00000064102	INTS13	integrator complex subunit 13 [Source:HGNC Symbol;Acc:HGNC:20174]	1.0631	2.08942	1.18663e-14	protein_coding
ENSG00000107371	EXOSC3	exosome component 3 [Source:HGNC Symbol;Acc:HGNC:17944]	1.06308	2.08939	2.30321e-11	protein_coding
ENSG00000163382	NAXE	NAD(P)HX epimerase [Source:HGNC Symbol;Acc:HGNC:18453]	1.06281	2.08899	1.34063e-08	protein_coding
ENSG00000079819	EPB41L2	erythrocyte membrane protein band 4.1 like 2 [Source:HGNC Symbol;Acc:HGNC:3379]	1.06213	2.08801	8.83333e-20	protein_coding
ENSG00000166845	C18orf54	chromosome 18 open reading frame 54 [Source:HGNC Symbol;Acc:HGNC:13796]	1.06154	2.08716	1.74626e-13	protein_coding
ENSG00000151576	QTRT2	queuine tRNA-ribosyltransferase accessory subunit 2 [Source:HGNC Symbol;Acc:HGNC:25771]	1.06109	2.08651	3.44788e-08	protein_coding
ENSG00000148459	PDSS1	decaprenyl diphosphate synthase subunit 1 [Source:HGNC Symbol;Acc:HGNC:17759]	1.06096	2.08632	2.78699e-06	protein_coding
ENSG00000060140	STYK1	serine/threonine/tyrosine kinase 1 [Source:HGNC Symbol;Acc:HGNC:18889]	1.06034	2.08543	4.0483e-05	protein_coding
ENSG00000146909	NOM1	nucleolar protein with MIF4G domain 1 [Source:HGNC Symbol;Acc:HGNC:13244]	1.05987	2.08475	5.69235e-12	protein_coding
ENSG00000109881	CCDC34	coiled-coil domain containing 34 [Source:HGNC Symbol;Acc:HGNC:25079]	1.05967	2.08446	3.24558e-09	protein_coding
ENSG00000170703	TTLL6	tubulin tyrosine ligase like 6 [Source:HGNC Symbol;Acc:HGNC:26664]	1.0596	2.08436	0.00980706	protein_coding
ENSG00000183741	CBX6	chromobox 6 [Source:HGNC Symbol;Acc:HGNC:1556]	1.0585	2.08276	1.38049e-09	protein_coding
ENSG00000074266	EED	embryonic ectoderm development [Source:HGNC Symbol;Acc:HGNC:3188]	1.05849	2.08275	8.87925e-12	protein_coding
ENSG00000165934	CPSF2	cleavage and polyadenylation specific factor 2 [Source:HGNC Symbol;Acc:HGNC:2325]	1.0573	2.08103	5.82899e-15	protein_coding
ENSG00000182010	RTKN2	rhotekin 2 [Source:HGNC Symbol;Acc:HGNC:19364]	1.05727	2.08099	1.20372e-07	protein_coding
ENSG00000197170	PSMD12	proteasome 26S subunit, non-ATPase 12 [Source:HGNC Symbol;Acc:HGNC:9557]	1.05667	2.08012	1.52457e-09	protein_coding
ENSG00000163933	RFT1	RFT1 homolog [Source:HGNC Symbol;Acc:HGNC:30220]	1.0557	2.07872	1.72216e-13	protein_coding
ENSG00000175711	B3GNTL1	UDP-GlcNAc:betaGal beta-1,3-N-acetylglucosaminyltransferase like 1 [Source:HGNC Symbol;Acc:HGNC:21727]	1.05559	2.07857	1.22644e-05	protein_coding
ENSG00000197134	ZNF257	zinc finger protein 257 [Source:HGNC Symbol;Acc:HGNC:13498]	1.05489	2.07756	8.15054e-10	protein_coding
ENSG00000182809	CRIP2	cysteine rich protein 2 [Source:HGNC Symbol;Acc:HGNC:2361]	1.05478	2.0774	0.0253497	protein_coding
ENSG00000006744	ELAC2	elaC ribonuclease Z 2 [Source:HGNC Symbol;Acc:HGNC:14198]	1.05449	2.07699	7.29075e-11	protein_coding
ENSG00000140443	IGF1R	insulin like growth factor 1 receptor [Source:HGNC Symbol;Acc:HGNC:5465]	1.05396	2.07622	1.69034e-13	protein_coding
ENSG00000167842	MIS12	MIS12 kinetochore complex component [Source:HGNC Symbol;Acc:HGNC:24967]	1.0526	2.07427	3.57158e-08	protein_coding
ENSG00000103021	CCDC113	coiled-coil domain containing 113 [Source:HGNC Symbol;Acc:HGNC:25002]	1.05252	2.07415	0.000704601	protein_coding
ENSG00000090520	DNAJB11	DnaJ heat shock protein family (Hsp40) member B11 [Source:HGNC Symbol;Acc:HGNC:14889]	1.05242	2.074	1.41653e-10	protein_coding
ENSG00000125319	C17orf53	chromosome 17 open reading frame 53 [Source:HGNC Symbol;Acc:HGNC:28460]	1.0518	2.07311	3.42695e-12	protein_coding
ENSG00000197147	LRRC8B	leucine rich repeat containing 8 VRAC subunit B [Source:HGNC Symbol;Acc:HGNC:30692]	1.05156	2.07277	9.83268e-15	protein_coding
ENSG00000213977	TAX1BP3	Tax1 binding protein 3 [Source:HGNC Symbol;Acc:HGNC:30684]	1.05136	2.07248	1.78211e-09	protein_coding
ENSG00000189403	HMGB1	high mobility group box 1 [Source:HGNC Symbol;Acc:HGNC:4983]	1.04953	2.06986	1.61412e-12	protein_coding
ENSG00000112877	CEP72	centrosomal protein 72 [Source:HGNC Symbol;Acc:HGNC:25547]	1.0495	2.06981	4.33926e-16	protein_coding
ENSG00000168566	SNRNP48	small nuclear ribonucleoprotein U11/U12 subunit 48 [Source:HGNC Symbol;Acc:HGNC:21368]	1.04881	2.06883	3.63913e-12	protein_coding
ENSG00000138363	ATIC	5-aminoimidazole-4-carboxamide ribonucleotide formyltransferase/IMP cyclohydrolase [Source:HGNC Symbol;Acc:HGNC:794]	1.04858	2.0685	4.93799e-13	protein_coding
ENSG00000161179	YDJC	YdjC chitooligosaccharide deacetylase homolog [Source:HGNC Symbol;Acc:HGNC:27158]	1.04807	2.06777	3.32434e-08	protein_coding
ENSG00000168906	MAT2A	methionine adenosyltransferase 2A [Source:HGNC Symbol;Acc:HGNC:6904]	1.04742	2.06683	1.25412e-07	protein_coding
ENSG00000254858	MPV17L2	MPV17 mitochondrial inner membrane protein like 2 [Source:HGNC Symbol;Acc:HGNC:28177]	1.0471	2.06637	1.51923e-08	protein_coding
ENSG00000181222	POLR2A	RNA polymerase II subunit A [Source:HGNC Symbol;Acc:HGNC:9187]	1.04638	2.06534	5.97918e-24	protein_coding
ENSG00000140297	GCNT3	glucosaminyl (N-acetyl) transferase 3, mucin type [Source:HGNC Symbol;Acc:HGNC:4205]	1.04523	2.06369	2.57379e-09	protein_coding
ENSG00000164574	GALNT10	polypeptide N-acetylgalactosaminyltransferase 10 [Source:HGNC Symbol;Acc:HGNC:19873]	1.04518	2.06363	1.81801e-09	protein_coding
ENSG00000178409	BEND3	BEN domain containing 3 [Source:HGNC Symbol;Acc:HGNC:23040]	1.0447	2.06293	3.72919e-07	protein_coding
ENSG00000108064	TFAM	transcription factor A, mitochondrial [Source:HGNC Symbol;Acc:HGNC:11741]	1.04387	2.06175	8.83317e-10	protein_coding
ENSG00000221988	PPT2	palmitoyl-protein thioesterase 2 [Source:HGNC Symbol;Acc:HGNC:9326]	1.04302	2.06054	4.44622e-12	protein_coding
ENSG00000004799	PDK4	pyruvate dehydrogenase kinase 4 [Source:HGNC Symbol;Acc:HGNC:8812]	1.043	2.06051	3.32809e-07	protein_coding
ENSG00000178921	PFAS	phosphoribosylformylglycinamidine synthase [Source:HGNC Symbol;Acc:HGNC:8863]	1.04296	2.06045	6.91595e-17	protein_coding
ENSG00000181074	OR52N4	olfactory receptor family 52 subfamily N member 4 (gene/pseudogene) [Source:HGNC Symbol;Acc:HGNC:15230]	1.04257	2.05989	0.0217255	protein_coding
ENSG00000135048	CEMIP2	cell migration inducing hyaluronidase 2 [Source:HGNC Symbol;Acc:HGNC:11869]	1.04256	2.05988	6.88233e-31	protein_coding
ENSG00000122965	RBM19	RNA binding motif protein 19 [Source:HGNC Symbol;Acc:HGNC:29098]	1.04239	2.05964	2.63586e-09	protein_coding
ENSG00000205208	C4orf46	chromosome 4 open reading frame 46 [Source:HGNC Symbol;Acc:HGNC:27320]	1.04238	2.05962	2.34755e-10	protein_coding
ENSG00000115350	POLE4	DNA polymerase epsilon 4, accessory subunit [Source:HGNC Symbol;Acc:HGNC:18755]	1.04218	2.05933	1.944e-09	protein_coding
ENSG00000004700	RECQL	RecQ like helicase [Source:HGNC Symbol;Acc:HGNC:9948]	1.04169	2.05863	1.09477e-21	protein_coding
ENSG00000108106	UBE2S	ubiquitin conjugating enzyme E2 S [Source:HGNC Symbol;Acc:HGNC:17895]	1.04139	2.05821	9.48653e-16	protein_coding
ENSG00000185112	FAM43A	family with sequence similarity 43 member A [Source:HGNC Symbol;Acc:HGNC:26888]	1.04105	2.05772	0.0120929	protein_coding
ENSG00000117597	UTP25	UTP25 small subunit processor component [Source:HGNC Symbol;Acc:HGNC:28440]	1.04046	2.05689	4.3481e-08	protein_coding
ENSG00000141076	UTP4	UTP4 small subunit processome component [Source:HGNC Symbol;Acc:HGNC:1983]	1.0404	2.0568	2.58251e-07	protein_coding
ENSG00000126749	EMG1	EMG1 N1-specific pseudouridine methyltransferase [Source:HGNC Symbol;Acc:HGNC:16912]	1.04001	2.05625	3.33102e-10	protein_coding
ENSG00000135451	TROAP	trophinin associated protein [Source:HGNC Symbol;Acc:HGNC:12327]	1.03914	2.05501	1.11885e-15	protein_coding
ENSG00000151304	SRFBP1	serum response factor binding protein 1 [Source:HGNC Symbol;Acc:HGNC:26333]	1.03905	2.05487	5.312e-10	protein_coding
ENSG00000163378	EOGT	EGF domain specific O-linked N-acetylglucosamine transferase [Source:HGNC Symbol;Acc:HGNC:28526]	1.03851	2.0541	2.89262e-05	protein_coding
ENSG00000124635	HIST1H2BJ	histone cluster 1 H2B family member j [Source:HGNC Symbol;Acc:HGNC:4761]	1.03842	2.05398	0.000320434	protein_coding
ENSG00000166451	CENPN	centromere protein N [Source:HGNC Symbol;Acc:HGNC:30873]	1.03841	2.05396	4.59282e-18	protein_coding
ENSG00000197275	RAD54B	RAD54 homolog B [Source:HGNC Symbol;Acc:HGNC:17228]	1.03836	2.05389	1.58066e-06	protein_coding
ENSG00000183527	PSMG1	proteasome assembly chaperone 1 [Source:HGNC Symbol;Acc:HGNC:3043]	1.03736	2.05246	9.95915e-08	protein_coding
ENSG00000155561	NUP205	nucleoporin 205 [Source:HGNC Symbol;Acc:HGNC:18658]	1.03724	2.0523	9.48397e-25	protein_coding
ENSG00000118200	CAMSAP2	calmodulin regulated spectrin associated protein family member 2 [Source:HGNC Symbol;Acc:HGNC:29188]	1.03711	2.05212	5.80442e-10	protein_coding
ENSG00000169857	AVEN	apoptosis and caspase activation inhibitor [Source:HGNC Symbol;Acc:HGNC:13509]	1.03702	2.05199	1.01164e-08	protein_coding
ENSG00000107833	NPM3	nucleophosmin/nucleoplasmin 3 [Source:HGNC Symbol;Acc:HGNC:7931]	1.03676	2.05161	1.77083e-12	protein_coding
ENSG00000183763	TRAIP	TRAF interacting protein [Source:HGNC Symbol;Acc:HGNC:30764]	1.03668	2.0515	5.93917e-10	protein_coding
ENSG00000149636	DSN1	DSN1 component of MIS12 kinetochore complex [Source:HGNC Symbol;Acc:HGNC:16165]	1.03667	2.05148	1.35749e-15	protein_coding
ENSG00000156531	PHF6	PHD finger protein 6 [Source:HGNC Symbol;Acc:HGNC:18145]	1.03634	2.05101	3.1443e-16	protein_coding
ENSG00000088356	PDRG1	p53 and DNA damage regulated 1 [Source:HGNC Symbol;Acc:HGNC:16119]	1.03616	2.05076	1.46801e-07	protein_coding
ENSG00000164077	MON1A	MON1 homolog A, secretory trafficking associated [Source:HGNC Symbol;Acc:HGNC:28207]	1.03523	2.04944	1.26463e-06	protein_coding
ENSG00000173692	PSMD1	proteasome 26S subunit, non-ATPase 1 [Source:HGNC Symbol;Acc:HGNC:9554]	1.03462	2.04857	3.45103e-11	protein_coding
ENSG00000123737	EXOSC9	exosome component 9 [Source:HGNC Symbol;Acc:HGNC:9137]	1.03407	2.0478	2.44853e-09	protein_coding
ENSG00000189306	RRP7A	ribosomal RNA processing 7 homolog A [Source:HGNC Symbol;Acc:HGNC:24286]	1.03391	2.04757	1.02385e-13	protein_coding
ENSG00000134809	TIMM10	translocase of inner mitochondrial membrane 10 [Source:HGNC Symbol;Acc:HGNC:11814]	1.03384	2.04747	4.4135e-05	protein_coding
ENSG00000167460	TPM4	tropomyosin 4 [Source:HGNC Symbol;Acc:HGNC:12013]	1.03232	2.04531	3.71219e-19	protein_coding
ENSG00000169379	ARL13B	ADP ribosylation factor like GTPase 13B [Source:HGNC Symbol;Acc:HGNC:25419]	1.03185	2.04464	1.04813e-15	protein_coding
ENSG00000101935	AMMECR1	Alport syndrome, mental retardation, midface hypoplasia and elliptocytosis chromosomal region gene 1 [Source:HGNC Symbol;Acc:HGNC:467]	1.0316	2.04429	8.41633e-17	protein_coding
ENSG00000265354	TIMM23	translocase of inner mitochondrial membrane 23 [Source:HGNC Symbol;Acc:HGNC:17312]	1.0315	2.04415	1.16348e-10	protein_coding
ENSG00000172318	B3GALT1	beta-1,3-galactosyltransferase 1 [Source:HGNC Symbol;Acc:HGNC:916]	1.03139	2.04399	0.0024528	protein_coding
ENSG00000119285	HEATR1	HEAT repeat containing 1 [Source:HGNC Symbol;Acc:HGNC:25517]	1.03085	2.04323	3.3156e-17	protein_coding
ENSG00000163950	SLBP	stem-loop binding protein [Source:HGNC Symbol;Acc:HGNC:10904]	1.03054	2.04279	1.21939e-10	protein_coding
ENSG00000141655	TNFRSF11A	TNF receptor superfamily member 11a [Source:HGNC Symbol;Acc:HGNC:11908]	1.03018	2.04229	0.00122979	protein_coding
ENSG00000174013	FBXO45	F-box protein 45 [Source:HGNC Symbol;Acc:HGNC:29148]	1.02993	2.04193	2.18016e-10	protein_coding
ENSG00000028839	TBPL1	TATA-box binding protein like 1 [Source:HGNC Symbol;Acc:HGNC:11589]	1.02959	2.04144	1.08174e-14	protein_coding
ENSG00000143256	PFDN2	prefoldin subunit 2 [Source:HGNC Symbol;Acc:HGNC:8867]	1.0295	2.04132	1.5677e-18	protein_coding
ENSG00000147799	ARHGAP39	Rho GTPase activating protein 39 [Source:HGNC Symbol;Acc:HGNC:29351]	1.02944	2.04123	4.93968e-08	protein_coding
ENSG00000116560	SFPQ	splicing factor proline and glutamine rich [Source:HGNC Symbol;Acc:HGNC:10774]	1.02912	2.04077	3.33898e-11	protein_coding
ENSG00000144867	SRPRB	SRP receptor subunit beta [Source:HGNC Symbol;Acc:HGNC:24085]	1.02907	2.0407	2.43469e-07	protein_coding
ENSG00000253626	EIF5AL1	eukaryotic translation initiation factor 5A like 1 [Source:HGNC Symbol;Acc:HGNC:17419]	1.02896	2.04055	1.07872e-07	protein_coding
ENSG00000157827	FMNL2	formin like 2 [Source:HGNC Symbol;Acc:HGNC:18267]	1.02885	2.0404	3.12653e-14	protein_coding
ENSG00000205659	LIN52	lin-52 DREAM MuvB core complex component [Source:HGNC Symbol;Acc:HGNC:19856]	1.02882	2.04036	4.44191e-13	protein_coding
ENSG00000140105	WARS	tryptophanyl-tRNA synthetase [Source:HGNC Symbol;Acc:HGNC:12729]	1.0286	2.04005	1.10102e-06	protein_coding
ENSG00000136490	LIMD2	LIM domain containing 2 [Source:HGNC Symbol;Acc:HGNC:28142]	1.02779	2.0389	3.06628e-14	protein_coding
ENSG00000131650	KREMEN2	kringle containing transmembrane protein 2 [Source:HGNC Symbol;Acc:HGNC:18797]	1.02696	2.03772	0.00127266	protein_coding
ENSG00000198108	CHSY3	chondroitin sulfate synthase 3 [Source:HGNC Symbol;Acc:HGNC:24293]	1.02646	2.03702	2.14671e-05	protein_coding
ENSG00000163166	IWS1	interacts with SUPT6H, CTD assembly factor 1 [Source:HGNC Symbol;Acc:HGNC:25467]	1.02624	2.0367	9.57559e-20	protein_coding
ENSG00000188566	NDOR1	NADPH dependent diflavin oxidoreductase 1 [Source:HGNC Symbol;Acc:HGNC:29838]	1.02559	2.03579	1.77192e-08	protein_coding
ENSG00000025772	TOMM34	translocase of outer mitochondrial membrane 34 [Source:HGNC Symbol;Acc:HGNC:15746]	1.02525	2.03531	4.05624e-12	protein_coding
ENSG00000177084	POLE	DNA polymerase epsilon, catalytic subunit [Source:HGNC Symbol;Acc:HGNC:9177]	1.02433	2.03401	5.02373e-14	protein_coding
ENSG00000125848	FLRT3	fibronectin leucine rich transmembrane protein 3 [Source:HGNC Symbol;Acc:HGNC:3762]	1.02431	2.03398	2.27812e-15	protein_coding
ENSG00000008405	CRY1	cryptochrome circadian regulator 1 [Source:HGNC Symbol;Acc:HGNC:2384]	1.02386	2.03335	2.95896e-15	protein_coding
ENSG00000138031	ADCY3	adenylate cyclase 3 [Source:HGNC Symbol;Acc:HGNC:234]	1.02169	2.03029	1.49244e-06	protein_coding
ENSG00000104356	POP1	POP1 homolog, ribonuclease P/MRP subunit [Source:HGNC Symbol;Acc:HGNC:30129]	1.02116	2.02955	8.23063e-08	protein_coding
ENSG00000186897	C1QL4	complement C1q like 4 [Source:HGNC Symbol;Acc:HGNC:31416]	1.0211	2.02946	0.000953313	protein_coding
ENSG00000143401	ANP32E	acidic nuclear phosphoprotein 32 family member E [Source:HGNC Symbol;Acc:HGNC:16673]	1.0208	2.02905	1.34525e-10	protein_coding
ENSG00000150457	LATS2	large tumor suppressor kinase 2 [Source:HGNC Symbol;Acc:HGNC:6515]	1.02047	2.02858	4.41547e-12	protein_coding
ENSG00000213341	CHUK	component of inhibitor of nuclear factor kappa B kinase complex [Source:HGNC Symbol;Acc:HGNC:1974]	1.01815	2.02532	6.09113e-09	protein_coding
ENSG00000138119	MYOF	myoferlin [Source:HGNC Symbol;Acc:HGNC:3656]	1.01762	2.02458	4.96575e-07	protein_coding
ENSG00000152455	SUV39H2	suppressor of variegation 3-9 homolog 2 [Source:HGNC Symbol;Acc:HGNC:17287]	1.01756	2.02449	4.29599e-12	protein_coding
ENSG00000020129	NCDN	neurochondrin [Source:HGNC Symbol;Acc:HGNC:17597]	1.01708	2.02382	6.4071e-09	protein_coding
ENSG00000074219	TEAD2	TEA domain transcription factor 2 [Source:HGNC Symbol;Acc:HGNC:11715]	1.01573	2.02192	3.5146e-12	protein_coding
ENSG00000149428	HYOU1	hypoxia up-regulated 1 [Source:HGNC Symbol;Acc:HGNC:16931]	1.01554	2.02166	2.6107e-15	protein_coding
ENSG00000106263	EIF3B	eukaryotic translation initiation factor 3 subunit B [Source:HGNC Symbol;Acc:HGNC:3280]	1.01504	2.02096	2.12037e-18	protein_coding
ENSG00000284976	BX255925.3	novel RING finger protein	1.0147	2.02049	2.06252e-08	protein_coding
ENSG00000060138	YBX3	Y-box binding protein 3 [Source:HGNC Symbol;Acc:HGNC:2428]	1.01423	2.01983	5.63766e-21	protein_coding
ENSG00000178999	AURKB	aurora kinase B [Source:HGNC Symbol;Acc:HGNC:11390]	1.01355	2.01888	1.84701e-10	protein_coding
ENSG00000273604	EPOP	elongin BC and polycomb repressive complex 2 associated protein [Source:HGNC Symbol;Acc:HGNC:34493]	1.01218	2.01695	2.70422e-07	protein_coding
ENSG00000111057	KRT18	keratin 18 [Source:HGNC Symbol;Acc:HGNC:6430]	1.01153	2.01605	5.01138e-08	protein_coding
ENSG00000171016	PYGO1	pygopus family PHD finger 1 [Source:HGNC Symbol;Acc:HGNC:30256]	1.01042	2.01449	0.000576618	protein_coding
ENSG00000253251	SHLD3	shieldin complex subunit 3 [Source:HGNC Symbol;Acc:HGNC:53826]	1.00943	2.01312	5.58351e-06	protein_coding
ENSG00000100526	CDKN3	cyclin dependent kinase inhibitor 3 [Source:HGNC Symbol;Acc:HGNC:1791]	1.00914	2.01271	2.50921e-11	protein_coding
ENSG00000076382	SPAG5	sperm associated antigen 5 [Source:HGNC Symbol;Acc:HGNC:13452]	1.00911	2.01268	8.36531e-16	protein_coding
ENSG00000011007	ELOA	elongin A [Source:HGNC Symbol;Acc:HGNC:11620]	1.0091	2.01265	4.0354e-07	protein_coding
ENSG00000134375	TIMM17A	translocase of inner mitochondrial membrane 17A [Source:HGNC Symbol;Acc:HGNC:17315]	1.00833	2.01158	5.25004e-10	protein_coding
ENSG00000169180	XPO6	exportin 6 [Source:HGNC Symbol;Acc:HGNC:19733]	1.00731	2.01016	1.75455e-14	protein_coding
ENSG00000138399	FASTKD1	FAST kinase domains 1 [Source:HGNC Symbol;Acc:HGNC:26150]	1.00715	2.00993	1.2385e-12	protein_coding
ENSG00000126778	SIX1	SIX homeobox 1 [Source:HGNC Symbol;Acc:HGNC:10887]	1.00713	2.00991	0.00868454	protein_coding
ENSG00000154917	RAB6B	RAB6B, member RAS oncogene family [Source:HGNC Symbol;Acc:HGNC:14902]	1.00677	2.00941	4.98931e-08	protein_coding
ENSG00000081087	OSTM1	osteoclastogenesis associated transmembrane protein 1 [Source:HGNC Symbol;Acc:HGNC:21652]	1.00642	2.00892	7.1419e-12	protein_coding
ENSG00000180008	SOCS4	suppressor of cytokine signaling 4 [Source:HGNC Symbol;Acc:HGNC:19392]	1.00602	2.00837	3.2644e-08	protein_coding
ENSG00000197798	FAM118B	family with sequence similarity 118 member B [Source:HGNC Symbol;Acc:HGNC:26110]	1.00586	2.00814	3.49467e-08	protein_coding
ENSG00000064199	SPA17	sperm autoantigenic protein 17 [Source:HGNC Symbol;Acc:HGNC:11210]	1.00538	2.00747	1.95403e-08	protein_coding
ENSG00000119912	IDE	insulin degrading enzyme [Source:HGNC Symbol;Acc:HGNC:5381]	1.00307	2.00426	4.07986e-14	protein_coding
ENSG00000184178	SCFD2	sec1 family domain containing 2 [Source:HGNC Symbol;Acc:HGNC:30676]	1.00266	2.0037	1.61107e-14	protein_coding
ENSG00000188486	H2AFX	H2A histone family member X [Source:HGNC Symbol;Acc:HGNC:4739]	1.00257	2.00357	3.53138e-07	protein_coding
ENSG00000138074	SLC5A6	solute carrier family 5 member 6 [Source:HGNC Symbol;Acc:HGNC:11041]	1.00187	2.00259	1.22305e-06	protein_coding
ENSG00000134900	TPP2	tripeptidyl peptidase 2 [Source:HGNC Symbol;Acc:HGNC:12016]	1.00076	2.00105	1.08685e-19	protein_coding
ENSG00000156453	PCDH1	protocadherin 1 [Source:HGNC Symbol;Acc:HGNC:8655]	1.00063	2.00087	0.00351199	protein_coding
ENSG00000170571	EMB	embigin [Source:HGNC Symbol;Acc:HGNC:30465]	1.0004	2.00055	2.64527e-06	protein_coding
ENSG00000166450	PRTG	protogenin [Source:HGNC Symbol;Acc:HGNC:26373]	1.00037	2.00051	5.11538e-14	protein_coding
ENSG00000128245	YWHAH	tyrosine 3-monooxygenase/tryptophan 5-monooxygenase activation protein eta [Source:HGNC Symbol;Acc:HGNC:12853]	1.00005	2.00007	9.83409e-13	protein_coding
ENSG00000188211	NCR3LG1	natural killer cell cytotoxicity receptor 3 ligand 1 [Source:HGNC Symbol;Acc:HGNC:42400]	1.00002	2.00003	3.91489e-08	protein_coding
ENSG00000127804	METTL16	methyltransferase like 16 [Source:HGNC Symbol;Acc:HGNC:28484]	0.999412	1.99919	2.79274e-11	protein_coding
ENSG00000152359	POC5	POC5 centriolar protein [Source:HGNC Symbol;Acc:HGNC:26658]	0.999245	1.99895	1.28378e-14	protein_coding
ENSG00000125378	BMP4	bone morphogenetic protein 4 [Source:HGNC Symbol;Acc:HGNC:1071]	0.99848	1.99789	1.23919e-07	protein_coding
ENSG00000182307	C8orf33	chromosome 8 open reading frame 33 [Source:HGNC Symbol;Acc:HGNC:26104]	0.998266	1.9976	1.38845e-09	protein_coding
ENSG00000116771	AGMAT	agmatinase [Source:HGNC Symbol;Acc:HGNC:18407]	0.997478	1.99651	2.80509e-11	protein_coding
ENSG00000184785	SMIM10	small integral membrane protein 10 [Source:HGNC Symbol;Acc:HGNC:41913]	0.996415	1.99504	1.23164e-06	protein_coding
ENSG00000130254	SAFB2	scaffold attachment factor B2 [Source:HGNC Symbol;Acc:HGNC:21605]	0.994668	1.99262	5.93477e-12	protein_coding
ENSG00000067955	CBFB	core-binding factor subunit beta [Source:HGNC Symbol;Acc:HGNC:1539]	0.994627	1.99256	7.62168e-18	protein_coding
ENSG00000101084	RAB5IF	RAB5 interacting factor [Source:HGNC Symbol;Acc:HGNC:15870]	0.994382	1.99223	1.10609e-08	protein_coding
ENSG00000102265	TIMP1	TIMP metallopeptidase inhibitor 1 [Source:HGNC Symbol;Acc:HGNC:11820]	0.993284	1.99071	8.42753e-11	protein_coding
ENSG00000130675	MNX1	motor neuron and pancreas homeobox 1 [Source:HGNC Symbol;Acc:HGNC:4979]	0.993283	1.99071	1.90538e-08	protein_coding
ENSG00000106477	CEP41	centrosomal protein 41 [Source:HGNC Symbol;Acc:HGNC:12370]	0.993177	1.99056	2.43642e-14	protein_coding
ENSG00000173465	ZNRD2	zinc ribbon domain containing 2 [Source:HGNC Symbol;Acc:HGNC:11328]	0.993088	1.99044	3.99236e-08	protein_coding
ENSG00000163513	TGFBR2	transforming growth factor beta receptor 2 [Source:HGNC Symbol;Acc:HGNC:11773]	0.992353	1.98943	2.68328e-24	protein_coding
ENSG00000064225	ST3GAL6	ST3 beta-galactoside alpha-2,3-sialyltransferase 6 [Source:HGNC Symbol;Acc:HGNC:18080]	0.991598	1.98839	2.20624e-17	protein_coding
ENSG00000221829	FANCG	FA complementation group G [Source:HGNC Symbol;Acc:HGNC:3588]	0.991435	1.98816	1.01461e-14	protein_coding
ENSG00000106268	NUDT1	nudix hydrolase 1 [Source:HGNC Symbol;Acc:HGNC:8048]	0.991356	1.98805	4.3536e-15	protein_coding
ENSG00000166004	CEP295	centrosomal protein 295 [Source:HGNC Symbol;Acc:HGNC:29366]	0.99131	1.98799	9.16271e-09	protein_coding
ENSG00000198246	SLC29A3	solute carrier family 29 member 3 [Source:HGNC Symbol;Acc:HGNC:23096]	0.990569	1.98697	2.10523e-08	protein_coding
ENSG00000165632	TAF3	TATA-box binding protein associated factor 3 [Source:HGNC Symbol;Acc:HGNC:17303]	0.990393	1.98673	2.72893e-12	protein_coding
ENSG00000131480	AOC2	amine oxidase copper containing 2 [Source:HGNC Symbol;Acc:HGNC:549]	0.989824	1.98594	1.70137e-09	protein_coding
ENSG00000176125	UFSP1	UFM1 specific peptidase 1 (inactive) [Source:HGNC Symbol;Acc:HGNC:33821]	0.988735	1.98444	0.0156758	protein_coding
ENSG00000177425	PAWR	pro-apoptotic WT1 regulator [Source:HGNC Symbol;Acc:HGNC:8614]	0.988579	1.98423	1.12776e-16	protein_coding
ENSG00000173926	MARCH3	membrane associated ring-CH-type finger 3 [Source:HGNC Symbol;Acc:HGNC:28728]	0.988163	1.98366	2.17637e-08	protein_coding
ENSG00000108551	RASD1	ras related dexamethasone induced 1 [Source:HGNC Symbol;Acc:HGNC:15828]	0.987636	1.98293	1.22706e-07	protein_coding
ENSG00000160214	RRP1	ribosomal RNA processing 1 [Source:HGNC Symbol;Acc:HGNC:18785]	0.987599	1.98288	1.04567e-08	protein_coding
ENSG00000143621	ILF2	interleukin enhancer binding factor 2 [Source:HGNC Symbol;Acc:HGNC:6037]	0.987536	1.9828	2.08586e-15	protein_coding
ENSG00000139645	ANKRD52	ankyrin repeat domain 52 [Source:HGNC Symbol;Acc:HGNC:26614]	0.987437	1.98266	2.33157e-14	protein_coding
ENSG00000079313	REXO1	RNA exonuclease 1 homolog [Source:HGNC Symbol;Acc:HGNC:24616]	0.987023	1.98209	2.24052e-10	protein_coding
ENSG00000125871	MGME1	mitochondrial genome maintenance exonuclease 1 [Source:HGNC Symbol;Acc:HGNC:16205]	0.986958	1.982	2.64165e-17	protein_coding
ENSG00000165905	LARGE2	LARGE xylosyl- and glucuronyltransferase 2 [Source:HGNC Symbol;Acc:HGNC:16522]	0.986937	1.98197	6.70153e-08	protein_coding
ENSG00000255561	FDXACB1	ferredoxin-fold anticodon binding domain containing 1 [Source:HGNC Symbol;Acc:HGNC:25110]	0.986095	1.98082	0.00806012	protein_coding
ENSG00000119929	CUTC	cutC copper transporter [Source:HGNC Symbol;Acc:HGNC:24271]	0.985968	1.98064	1.5349e-15	protein_coding
ENSG00000188229	TUBB4B	tubulin beta 4B class IVb [Source:HGNC Symbol;Acc:HGNC:20771]	0.984908	1.97919	7.56107e-11	protein_coding
ENSG00000181991	MRPS11	mitochondrial ribosomal protein S11 [Source:HGNC Symbol;Acc:HGNC:14050]	0.983493	1.97725	3.55437e-08	protein_coding
ENSG00000166016	ABTB2	ankyrin repeat and BTB domain containing 2 [Source:HGNC Symbol;Acc:HGNC:23842]	0.983433	1.97716	0.000214414	protein_coding
ENSG00000185262	UBALD2	UBA like domain containing 2 [Source:HGNC Symbol;Acc:HGNC:28438]	0.982917	1.97646	5.50901e-10	protein_coding
ENSG00000186193	SAPCD2	suppressor APC domain containing 2 [Source:HGNC Symbol;Acc:HGNC:28055]	0.982531	1.97593	1.02325e-09	protein_coding
ENSG00000088205	DDX18	DEAD-box helicase 18 [Source:HGNC Symbol;Acc:HGNC:2741]	0.98234	1.97567	8.33866e-11	protein_coding
ENSG00000156802	ATAD2	ATPase family AAA domain containing 2 [Source:HGNC Symbol;Acc:HGNC:30123]	0.982067	1.97529	2.75867e-24	protein_coding
ENSG00000103540	CCP110	centriolar coiled-coil protein 110 [Source:HGNC Symbol;Acc:HGNC:24342]	0.981024	1.97387	1.41288e-08	protein_coding
ENSG00000139372	TDG	thymine DNA glycosylase [Source:HGNC Symbol;Acc:HGNC:11700]	0.980876	1.97366	4.37039e-06	protein_coding
ENSG00000158882	TOMM40L	translocase of outer mitochondrial membrane 40 like [Source:HGNC Symbol;Acc:HGNC:25756]	0.980592	1.97327	6.21947e-08	protein_coding
ENSG00000132953	XPO4	exportin 4 [Source:HGNC Symbol;Acc:HGNC:17796]	0.980419	1.97304	6.28999e-13	protein_coding
ENSG00000241697	TMEFF1	transmembrane protein with EGF like and two follistatin like domains 1 [Source:HGNC Symbol;Acc:HGNC:11866]	0.980278	1.97285	0.00397804	protein_coding
ENSG00000170540	ARL6IP1	ADP ribosylation factor like GTPase 6 interacting protein 1 [Source:HGNC Symbol;Acc:HGNC:697]	0.97947	1.97174	1.79907e-18	protein_coding
ENSG00000163029	SMC6	structural maintenance of chromosomes 6 [Source:HGNC Symbol;Acc:HGNC:20466]	0.979429	1.97168	2.40928e-09	protein_coding
ENSG00000184867	ARMCX2	armadillo repeat containing X-linked 2 [Source:HGNC Symbol;Acc:HGNC:16869]	0.979361	1.97159	0.0171389	protein_coding
ENSG00000167962	ZNF598	zinc finger protein 598 [Source:HGNC Symbol;Acc:HGNC:28079]	0.979236	1.97142	2.12643e-15	protein_coding
ENSG00000111875	ASF1A	anti-silencing function 1A histone chaperone [Source:HGNC Symbol;Acc:HGNC:20995]	0.978964	1.97105	3.39453e-07	protein_coding
ENSG00000122574	WIPF3	WAS/WASL interacting protein family member 3 [Source:HGNC Symbol;Acc:HGNC:22004]	0.978593	1.97054	2.17635e-11	protein_coding
ENSG00000119640	ACYP1	acylphosphatase 1 [Source:HGNC Symbol;Acc:HGNC:179]	0.978368	1.97024	1.46899e-09	protein_coding
ENSG00000215251	FASTKD5	FAST kinase domains 5 [Source:HGNC Symbol;Acc:HGNC:25790]	0.977287	1.96876	2.76816e-11	protein_coding
ENSG00000172115	CYCS	cytochrome c, somatic [Source:HGNC Symbol;Acc:HGNC:19986]	0.976975	1.96833	3.30209e-14	protein_coding
ENSG00000151849	CENPJ	centromere protein J [Source:HGNC Symbol;Acc:HGNC:17272]	0.976321	1.96744	9.87735e-09	protein_coding
ENSG00000138780	GSTCD	glutathione S-transferase C-terminal domain containing [Source:HGNC Symbol;Acc:HGNC:25806]	0.976239	1.96733	8.40178e-12	protein_coding
ENSG00000101220	C20orf27	chromosome 20 open reading frame 27 [Source:HGNC Symbol;Acc:HGNC:15873]	0.97599	1.96699	7.32823e-12	protein_coding
ENSG00000100558	PLEK2	pleckstrin 2 [Source:HGNC Symbol;Acc:HGNC:19238]	0.974927	1.96554	5.54595e-05	protein_coding
ENSG00000197472	ZNF695	zinc finger protein 695 [Source:HGNC Symbol;Acc:HGNC:30954]	0.973686	1.96385	1.56239e-10	protein_coding
ENSG00000004399	PLXND1	plexin D1 [Source:HGNC Symbol;Acc:HGNC:9107]	0.973685	1.96385	3.272e-09	protein_coding
ENSG00000111912	NCOA7	nuclear receptor coactivator 7 [Source:HGNC Symbol;Acc:HGNC:21081]	0.972597	1.96237	4.31689e-17	protein_coding
ENSG00000141994	DUS3L	dihydrouridine synthase 3 like [Source:HGNC Symbol;Acc:HGNC:26920]	0.972513	1.96226	3.48158e-06	protein_coding
ENSG00000119403	PHF19	PHD finger protein 19 [Source:HGNC Symbol;Acc:HGNC:24566]	0.972311	1.96198	9.2099e-15	protein_coding
ENSG00000049130	KITLG	KIT ligand [Source:HGNC Symbol;Acc:HGNC:6343]	0.972243	1.96189	2.83464e-13	protein_coding
ENSG00000197362	ZNF786	zinc finger protein 786 [Source:HGNC Symbol;Acc:HGNC:21806]	0.972175	1.9618	1.28931e-05	protein_coding
ENSG00000104643	MTMR9	myotubularin related protein 9 [Source:HGNC Symbol;Acc:HGNC:14596]	0.971062	1.96028	5.21068e-06	protein_coding
ENSG00000114450	GNB4	G protein subunit beta 4 [Source:HGNC Symbol;Acc:HGNC:20731]	0.971043	1.96026	6.42268e-14	protein_coding
ENSG00000164815	ORC5	origin recognition complex subunit 5 [Source:HGNC Symbol;Acc:HGNC:8491]	0.971043	1.96026	9.75201e-07	protein_coding
ENSG00000089327	FXYD5	FXYD domain containing ion transport regulator 5 [Source:HGNC Symbol;Acc:HGNC:4029]	0.970849	1.95999	0.000871096	protein_coding
ENSG00000188976	NOC2L	NOC2 like nucleolar associated transcriptional repressor [Source:HGNC Symbol;Acc:HGNC:24517]	0.970487	1.9595	3.37362e-09	protein_coding
ENSG00000275464	FP565260.1	periodic tryptophan protein 2 homolog [Source:NCBI gene;Acc:102724159]	0.969906	1.95871	0.00026677	protein_coding
ENSG00000150756	ATPSCKMT	ATP synthase c subunit lysine N-methyltransferase [Source:HGNC Symbol;Acc:HGNC:27029]	0.968711	1.95709	2.6787e-06	protein_coding
ENSG00000111364	DDX55	DEAD-box helicase 55 [Source:HGNC Symbol;Acc:HGNC:20085]	0.96869	1.95706	1.10891e-11	protein_coding
ENSG00000142856	ITGB3BP	integrin subunit beta 3 binding protein [Source:HGNC Symbol;Acc:HGNC:6157]	0.968688	1.95706	3.37537e-12	protein_coding
ENSG00000120334	CENPL	centromere protein L [Source:HGNC Symbol;Acc:HGNC:17879]	0.968628	1.95698	2.18061e-07	protein_coding
ENSG00000128708	HAT1	histone acetyltransferase 1 [Source:HGNC Symbol;Acc:HGNC:4821]	0.968626	1.95698	1.80963e-13	protein_coding
ENSG00000167703	SLC43A2	solute carrier family 43 member 2 [Source:HGNC Symbol;Acc:HGNC:23087]	0.968308	1.95654	2.02587e-06	protein_coding
ENSG00000118939	UCHL3	ubiquitin C-terminal hydrolase L3 [Source:HGNC Symbol;Acc:HGNC:12515]	0.967955	1.95607	2.12589e-09	protein_coding
ENSG00000153832	FBXO36	F-box protein 36 [Source:HGNC Symbol;Acc:HGNC:27020]	0.967808	1.95587	9.62591e-10	protein_coding
ENSG00000100138	SNU13	small nuclear ribonucleoprotein 13 [Source:HGNC Symbol;Acc:HGNC:7819]	0.967317	1.9552	1.039e-11	protein_coding
ENSG00000112242	E2F3	E2F transcription factor 3 [Source:HGNC Symbol;Acc:HGNC:3115]	0.967048	1.95484	2.51706e-15	protein_coding
ENSG00000168827	GFM1	G elongation factor mitochondrial 1 [Source:HGNC Symbol;Acc:HGNC:13780]	0.967045	1.95483	5.34006e-08	protein_coding
ENSG00000130119	GNL3L	G protein nucleolar 3 like [Source:HGNC Symbol;Acc:HGNC:25553]	0.966456	1.95403	1.15552e-16	protein_coding
ENSG00000197408	CYP2B6	cytochrome P450 family 2 subfamily B member 6 [Source:HGNC Symbol;Acc:HGNC:2615]	0.96576	1.95309	0.0083414	protein_coding
ENSG00000138231	DBR1	debranching RNA lariats 1 [Source:HGNC Symbol;Acc:HGNC:15594]	0.96455	1.95146	2.10765e-05	protein_coding
ENSG00000115568	ZNF142	zinc finger protein 142 [Source:HGNC Symbol;Acc:HGNC:12927]	0.963802	1.95044	2.59139e-09	protein_coding
ENSG00000007923	DNAJC11	DnaJ heat shock protein family (Hsp40) member C11 [Source:HGNC Symbol;Acc:HGNC:25570]	0.963434	1.94995	1.44544e-09	protein_coding
ENSG00000111906	HDDC2	HD domain containing 2 [Source:HGNC Symbol;Acc:HGNC:21078]	0.96263	1.94886	2.32885e-11	protein_coding
ENSG00000087263	OGFOD1	2-oxoglutarate and iron dependent oxygenase domain containing 1 [Source:HGNC Symbol;Acc:HGNC:25585]	0.962338	1.94846	4.94621e-11	protein_coding
ENSG00000153044	CENPH	centromere protein H [Source:HGNC Symbol;Acc:HGNC:17268]	0.962332	1.94846	2.16365e-10	protein_coding
ENSG00000164649	CDCA7L	cell division cycle associated 7 like [Source:HGNC Symbol;Acc:HGNC:30777]	0.9616	1.94747	1.67198e-15	protein_coding
ENSG00000149948	HMGA2	high mobility group AT-hook 2 [Source:HGNC Symbol;Acc:HGNC:5009]	0.961265	1.94702	3.81998e-19	protein_coding
ENSG00000182774	RPS17	ribosomal protein S17 [Source:HGNC Symbol;Acc:HGNC:10397]	0.961102	1.9468	1.02987e-07	protein_coding
ENSG00000148296	SURF6	surfeit 6 [Source:HGNC Symbol;Acc:HGNC:11478]	0.960828	1.94643	3.525e-09	protein_coding
ENSG00000161956	SENP3	SUMO specific peptidase 3 [Source:HGNC Symbol;Acc:HGNC:17862]	0.959354	1.94444	5.08404e-09	protein_coding
ENSG00000139350	NEDD1	NEDD1 gamma-tubulin ring complex targeting factor [Source:HGNC Symbol;Acc:HGNC:7723]	0.9591	1.9441	4.03224e-12	protein_coding
ENSG00000058804	NDC1	NDC1 transmembrane nucleoporin [Source:HGNC Symbol;Acc:HGNC:25525]	0.95816	1.94283	5.75817e-16	protein_coding
ENSG00000198355	PIM3	Pim-3 proto-oncogene, serine/threonine kinase [Source:HGNC Symbol;Acc:HGNC:19310]	0.958101	1.94275	9.16795e-13	protein_coding
ENSG00000115053	NCL	nucleolin [Source:HGNC Symbol;Acc:HGNC:7667]	0.957527	1.94198	7.97216e-10	protein_coding
ENSG00000197852	INKA2	inka box actin regulator 2 [Source:HGNC Symbol;Acc:HGNC:28045]	0.957136	1.94145	1.58592e-11	protein_coding
ENSG00000188878	FBF1	Fas binding factor 1 [Source:HGNC Symbol;Acc:HGNC:24674]	0.956935	1.94118	1.97106e-05	protein_coding
ENSG00000102554	KLF5	Kruppel like factor 5 [Source:HGNC Symbol;Acc:HGNC:6349]	0.95647	1.94056	2.85655e-10	protein_coding
ENSG00000101391	CDK5RAP1	CDK5 regulatory subunit associated protein 1 [Source:HGNC Symbol;Acc:HGNC:15880]	0.955676	1.93949	1.252e-10	protein_coding
ENSG00000109606	DHX15	DEAH-box helicase 15 [Source:HGNC Symbol;Acc:HGNC:2738]	0.955195	1.93884	6.71654e-14	protein_coding
ENSG00000183856	IQGAP3	IQ motif containing GTPase activating protein 3 [Source:HGNC Symbol;Acc:HGNC:20669]	0.954812	1.93833	2.4785e-09	protein_coding
ENSG00000139131	YARS2	tyrosyl-tRNA synthetase 2 [Source:HGNC Symbol;Acc:HGNC:24249]	0.954191	1.93749	3.56986e-10	protein_coding
ENSG00000145242	EPHA5	EPH receptor A5 [Source:HGNC Symbol;Acc:HGNC:3389]	0.953596	1.93669	1.55067e-07	protein_coding
ENSG00000065548	ZC3H15	zinc finger CCCH-type containing 15 [Source:HGNC Symbol;Acc:HGNC:29528]	0.95311	1.93604	1.56567e-11	protein_coding
ENSG00000136273	HUS1	HUS1 checkpoint clamp component [Source:HGNC Symbol;Acc:HGNC:5309]	0.951566	1.93397	1.35088e-11	protein_coding
ENSG00000159363	ATP13A2	ATPase cation transporting 13A2 [Source:HGNC Symbol;Acc:HGNC:30213]	0.95103	1.93325	9.80898e-10	protein_coding
ENSG00000161547	SRSF2	serine and arginine rich splicing factor 2 [Source:HGNC Symbol;Acc:HGNC:10783]	0.950075	1.93197	4.36386e-10	protein_coding
ENSG00000138463	SLC49A4	solute carrier family 49 member 4 [Source:HGNC Symbol;Acc:HGNC:16628]	0.949862	1.93169	1.12511e-07	protein_coding
ENSG00000111981	ULBP1	UL16 binding protein 1 [Source:HGNC Symbol;Acc:HGNC:14893]	0.949514	1.93122	0.0219242	protein_coding
ENSG00000152464	RPP38	ribonuclease P/MRP subunit p38 [Source:HGNC Symbol;Acc:HGNC:30329]	0.949313	1.93095	8.82533e-08	protein_coding
ENSG00000162063	CCNF	cyclin F [Source:HGNC Symbol;Acc:HGNC:1591]	0.949088	1.93065	3.21598e-10	protein_coding
ENSG00000104267	CA2	carbonic anhydrase 2 [Source:HGNC Symbol;Acc:HGNC:1373]	0.949032	1.93058	2.38728e-13	protein_coding
ENSG00000087087	SRRT	serrate, RNA effector molecule [Source:HGNC Symbol;Acc:HGNC:24101]	0.948909	1.93041	2.07104e-13	protein_coding
ENSG00000150779	TIMM8B	translocase of inner mitochondrial membrane 8 homolog B [Source:HGNC Symbol;Acc:HGNC:11818]	0.948771	1.93023	1.51056e-06	protein_coding
ENSG00000143811	PYCR2	pyrroline-5-carboxylate reductase 2 [Source:HGNC Symbol;Acc:HGNC:30262]	0.948768	1.93022	2.30393e-13	protein_coding
ENSG00000112983	BRD8	bromodomain containing 8 [Source:HGNC Symbol;Acc:HGNC:19874]	0.948343	1.92966	1.82188e-19	protein_coding
ENSG00000181610	MRPS23	mitochondrial ribosomal protein S23 [Source:HGNC Symbol;Acc:HGNC:14509]	0.947812	1.92894	1.47757e-07	protein_coding
ENSG00000100523	DDHD1	DDHD domain containing 1 [Source:HGNC Symbol;Acc:HGNC:19714]	0.947799	1.92893	9.2641e-09	protein_coding
ENSG00000115556	PLCD4	phospholipase C delta 4 [Source:HGNC Symbol;Acc:HGNC:9062]	0.947019	1.92789	1.41943e-05	protein_coding
ENSG00000103005	USB1	U6 snRNA biogenesis phosphodiesterase 1 [Source:HGNC Symbol;Acc:HGNC:25792]	0.946198	1.92679	4.38263e-10	protein_coding
ENSG00000138778	CENPE	centromere protein E [Source:HGNC Symbol;Acc:HGNC:1856]	0.946021	1.92655	1.34722e-07	protein_coding
ENSG00000277462	ZNF670	zinc finger protein 670 [Source:HGNC Symbol;Acc:HGNC:28167]	0.945945	1.92645	8.60117e-13	protein_coding
ENSG00000103037	SETD6	SET domain containing 6, protein lysine methyltransferase [Source:HGNC Symbol;Acc:HGNC:26116]	0.945653	1.92606	3.68967e-07	protein_coding
ENSG00000130749	ZC3H4	zinc finger CCCH-type containing 4 [Source:HGNC Symbol;Acc:HGNC:17808]	0.945635	1.92604	3.55321e-07	protein_coding
ENSG00000196247	ZNF107	zinc finger protein 107 [Source:HGNC Symbol;Acc:HGNC:12887]	0.944555	1.9246	1.34932e-09	protein_coding
ENSG00000107949	BCCIP	BRCA2 and CDKN1A interacting protein [Source:HGNC Symbol;Acc:HGNC:978]	0.94364	1.92337	1.10443e-12	protein_coding
ENSG00000148362	PAXX	PAXX non-homologous end joining factor [Source:HGNC Symbol;Acc:HGNC:27849]	0.943257	1.92286	3.66379e-11	protein_coding
ENSG00000157456	CCNB2	cyclin B2 [Source:HGNC Symbol;Acc:HGNC:1580]	0.942165	1.92141	2.37026e-09	protein_coding
ENSG00000075856	SART3	spliceosome associated factor 3, U4/U6 recycling protein [Source:HGNC Symbol;Acc:HGNC:16860]	0.94152	1.92055	1.12757e-17	protein_coding
ENSG00000071967	CYBRD1	cytochrome b reductase 1 [Source:HGNC Symbol;Acc:HGNC:20797]	0.941229	1.92016	0.000944079	protein_coding
ENSG00000100147	CCDC134	coiled-coil domain containing 134 [Source:HGNC Symbol;Acc:HGNC:26185]	0.941114	1.92001	1.45971e-07	protein_coding
ENSG00000166477	LEO1	LEO1 homolog, Paf1/RNA polymerase II complex component [Source:HGNC Symbol;Acc:HGNC:30401]	0.940793	1.91958	2.29047e-20	protein_coding
ENSG00000082898	XPO1	exportin 1 [Source:HGNC Symbol;Acc:HGNC:12825]	0.940343	1.91898	3.57488e-16	protein_coding
ENSG00000092208	GEMIN2	gem nuclear organelle associated protein 2 [Source:HGNC Symbol;Acc:HGNC:10884]	0.940254	1.91887	6.03773e-08	protein_coding
ENSG00000188620	HMX3	H6 family homeobox 3 [Source:HGNC Symbol;Acc:HGNC:5019]	0.940022	1.91856	0.00533934	protein_coding
ENSG00000171649	ZIK1	zinc finger protein interacting with K protein 1 [Source:HGNC Symbol;Acc:HGNC:33104]	0.939839	1.91831	0.000114958	protein_coding
ENSG00000108932	SLC16A6	solute carrier family 16 member 6 [Source:HGNC Symbol;Acc:HGNC:10927]	0.939758	1.91821	0.00195619	protein_coding
ENSG00000143321	HDGF	heparin binding growth factor [Source:HGNC Symbol;Acc:HGNC:4856]	0.939714	1.91815	5.00568e-20	protein_coding
ENSG00000103342	GSPT1	G1 to S phase transition 1 [Source:HGNC Symbol;Acc:HGNC:4621]	0.9396	1.918	1.12667e-21	protein_coding
ENSG00000065457	ADAT1	adenosine deaminase tRNA specific 1 [Source:HGNC Symbol;Acc:HGNC:228]	0.939553	1.91793	5.53157e-07	protein_coding
ENSG00000103995	CEP152	centrosomal protein 152 [Source:HGNC Symbol;Acc:HGNC:29298]	0.939161	1.91741	6.58611e-07	protein_coding
ENSG00000270647	TAF15	TATA-box binding protein associated factor 15 [Source:HGNC Symbol;Acc:HGNC:11547]	0.938189	1.91612	4.83104e-14	protein_coding
ENSG00000103035	PSMD7	proteasome 26S subunit, non-ATPase 7 [Source:HGNC Symbol;Acc:HGNC:9565]	0.938057	1.91595	2.17084e-10	protein_coding
ENSG00000083312	TNPO1	transportin 1 [Source:HGNC Symbol;Acc:HGNC:6401]	0.93799	1.91586	1.08849e-16	protein_coding
ENSG00000160208	RRP1B	ribosomal RNA processing 1B [Source:HGNC Symbol;Acc:HGNC:23818]	0.937406	1.91508	7.2287e-12	protein_coding
ENSG00000090889	KIF4A	kinesin family member 4A [Source:HGNC Symbol;Acc:HGNC:13339]	0.93691	1.91442	2.00536e-10	protein_coding
ENSG00000135842	NIBAN1	niban apoptosis regulator 1 [Source:HGNC Symbol;Acc:HGNC:16784]	0.936487	1.91386	0.000291006	protein_coding
ENSG00000180376	CCDC66	coiled-coil domain containing 66 [Source:HGNC Symbol;Acc:HGNC:27709]	0.935419	1.91245	2.96693e-06	protein_coding
ENSG00000176619	LMNB2	lamin B2 [Source:HGNC Symbol;Acc:HGNC:6638]	0.934367	1.91105	1.29862e-14	protein_coding
ENSG00000178074	C2orf69	chromosome 2 open reading frame 69 [Source:HGNC Symbol;Acc:HGNC:26799]	0.93407	1.91066	1.2212e-08	protein_coding
ENSG00000123600	METTL8	methyltransferase like 8 [Source:HGNC Symbol;Acc:HGNC:25856]	0.933239	1.90956	2.67702e-09	protein_coding
ENSG00000168005	SPINDOC	spindlin interactor and repressor of chromatin binding [Source:HGNC Symbol;Acc:HGNC:25115]	0.932458	1.90853	2.42555e-11	protein_coding
ENSG00000250565	ATP6V1E2	ATPase H+ transporting V1 subunit E2 [Source:HGNC Symbol;Acc:HGNC:18125]	0.932458	1.90852	5.54161e-08	protein_coding
ENSG00000198838	RYR3	ryanodine receptor 3 [Source:HGNC Symbol;Acc:HGNC:10485]	0.932109	1.90806	0.044452	protein_coding
ENSG00000171960	PPIH	peptidylprolyl isomerase H [Source:HGNC Symbol;Acc:HGNC:14651]	0.93109	1.90672	1.14857e-09	protein_coding
ENSG00000137692	DCUN1D5	defective in cullin neddylation 1 domain containing 5 [Source:HGNC Symbol;Acc:HGNC:28409]	0.930792	1.90632	1.61847e-10	protein_coding
ENSG00000134780	DAGLA	diacylglycerol lipase alpha [Source:HGNC Symbol;Acc:HGNC:1165]	0.93078	1.90631	2.4501e-08	protein_coding
ENSG00000196839	ADA	adenosine deaminase [Source:HGNC Symbol;Acc:HGNC:186]	0.929957	1.90522	3.13931e-05	protein_coding
ENSG00000135476	ESPL1	extra spindle pole bodies like 1, separase [Source:HGNC Symbol;Acc:HGNC:16856]	0.929754	1.90495	2.02807e-11	protein_coding
ENSG00000212123	PRR22	proline rich 22 [Source:HGNC Symbol;Acc:HGNC:28354]	0.929076	1.90406	0.0229518	protein_coding
ENSG00000100625	SIX4	SIX homeobox 4 [Source:HGNC Symbol;Acc:HGNC:10890]	0.928966	1.90391	5.96868e-08	protein_coding
ENSG00000065320	NTN1	netrin 1 [Source:HGNC Symbol;Acc:HGNC:8029]	0.928536	1.90334	1.01434e-07	protein_coding
ENSG00000077063	CTTNBP2	cortactin binding protein 2 [Source:HGNC Symbol;Acc:HGNC:15679]	0.928517	1.90332	0.00283087	protein_coding
ENSG00000228727	SAPCD1	suppressor APC domain containing 1 [Source:HGNC Symbol;Acc:HGNC:13938]	0.927237	1.90163	0.0200906	protein_coding
ENSG00000136122	BORA	BORA aurora kinase A activator [Source:HGNC Symbol;Acc:HGNC:24724]	0.926126	1.90017	1.22406e-05	protein_coding
ENSG00000198824	CHAMP1	chromosome alignment maintaining phosphoprotein 1 [Source:HGNC Symbol;Acc:HGNC:20311]	0.925995	1.89999	9.05618e-06	protein_coding
ENSG00000175697	GPR156	G protein-coupled receptor 156 [Source:HGNC Symbol;Acc:HGNC:20844]	0.925859	1.89981	0.00266348	protein_coding
ENSG00000123388	HOXC11	homeobox C11 [Source:HGNC Symbol;Acc:HGNC:5123]	0.925644	1.89953	2.20768e-05	protein_coding
ENSG00000161091	MFSD12	major facilitator superfamily domain containing 12 [Source:HGNC Symbol;Acc:HGNC:28299]	0.925261	1.89903	8.63573e-11	protein_coding
ENSG00000149716	LTO1	LTO1 maturation factor of ABCE1 [Source:HGNC Symbol;Acc:HGNC:17589]	0.923694	1.89697	9.79693e-07	protein_coding
ENSG00000070882	OSBPL3	oxysterol binding protein like 3 [Source:HGNC Symbol;Acc:HGNC:16370]	0.923332	1.89649	2.37477e-12	protein_coding
ENSG00000172172	MRPL13	mitochondrial ribosomal protein L13 [Source:HGNC Symbol;Acc:HGNC:14278]	0.923241	1.89637	4.90764e-10	protein_coding
ENSG00000152422	XRCC4	X-ray repair cross complementing 4 [Source:HGNC Symbol;Acc:HGNC:12831]	0.923142	1.89624	5.7048e-10	protein_coding
ENSG00000100395	L3MBTL2	L3MBTL histone methyl-lysine binding protein 2 [Source:HGNC Symbol;Acc:HGNC:18594]	0.922413	1.89528	5.15283e-08	protein_coding
ENSG00000124120	TTPAL	alpha tocopherol transfer protein like [Source:HGNC Symbol;Acc:HGNC:16114]	0.922267	1.89509	1.57004e-08	protein_coding
ENSG00000181817	LSM10	LSM10, U7 small nuclear RNA associated [Source:HGNC Symbol;Acc:HGNC:17562]	0.922066	1.89483	9.87596e-08	protein_coding
ENSG00000162139	NEU3	neuraminidase 3 [Source:HGNC Symbol;Acc:HGNC:7760]	0.921286	1.8938	1.15338e-10	protein_coding
ENSG00000179841	AKAP5	A-kinase anchoring protein 5 [Source:HGNC Symbol;Acc:HGNC:375]	0.920563	1.89285	0.00107265	protein_coding
ENSG00000174446	SNAPC5	small nuclear RNA activating complex polypeptide 5 [Source:HGNC Symbol;Acc:HGNC:15484]	0.920231	1.89242	1.13337e-08	protein_coding
ENSG00000161914	ZNF653	zinc finger protein 653 [Source:HGNC Symbol;Acc:HGNC:25196]	0.919067	1.89089	4.07302e-05	protein_coding
ENSG00000039523	RIPOR1	RHO family interacting cell polarization regulator 1 [Source:HGNC Symbol;Acc:HGNC:25836]	0.918255	1.88983	1.41191e-15	protein_coding
ENSG00000111371	SLC38A1	solute carrier family 38 member 1 [Source:HGNC Symbol;Acc:HGNC:13447]	0.917687	1.88908	3.85558e-10	protein_coding
ENSG00000124787	RPP40	ribonuclease P/MRP subunit p40 [Source:HGNC Symbol;Acc:HGNC:20992]	0.917157	1.88839	0.000218032	protein_coding
ENSG00000136141	LRCH1	leucine rich repeats and calponin homology domain containing 1 [Source:HGNC Symbol;Acc:HGNC:20309]	0.916957	1.88813	6.56648e-13	protein_coding
ENSG00000225921	NOL7	nucleolar protein 7 [Source:HGNC Symbol;Acc:HGNC:21040]	0.915996	1.88687	2.82413e-09	protein_coding
ENSG00000121653	MAPK8IP1	mitogen-activated protein kinase 8 interacting protein 1 [Source:HGNC Symbol;Acc:HGNC:6882]	0.915087	1.88568	0.000222032	protein_coding
ENSG00000164104	HMGB2	high mobility group box 2 [Source:HGNC Symbol;Acc:HGNC:5000]	0.914316	1.88468	6.2318e-10	protein_coding
ENSG00000137806	NDUFAF1	NADH:ubiquinone oxidoreductase complex assembly factor 1 [Source:HGNC Symbol;Acc:HGNC:18828]	0.914192	1.88451	2.80417e-08	protein_coding
ENSG00000174744	BRMS1	BRMS1 transcriptional repressor and anoikis regulator [Source:HGNC Symbol;Acc:HGNC:17262]	0.91404	1.88432	3.98788e-07	protein_coding
ENSG00000141337	ARSG	arylsulfatase G [Source:HGNC Symbol;Acc:HGNC:24102]	0.913978	1.88423	3.04919e-07	protein_coding
ENSG00000141378	PTRH2	peptidyl-tRNA hydrolase 2 [Source:HGNC Symbol;Acc:HGNC:24265]	0.913904	1.88414	3.97665e-07	protein_coding
ENSG00000168393	DTYMK	deoxythymidylate kinase [Source:HGNC Symbol;Acc:HGNC:3061]	0.913358	1.88342	1.13351e-08	protein_coding
ENSG00000108622	ICAM2	intercellular adhesion molecule 2 [Source:HGNC Symbol;Acc:HGNC:5345]	0.913081	1.88306	5.03452e-07	protein_coding
ENSG00000137760	ALKBH8	alkB homolog 8, tRNA methyltransferase [Source:HGNC Symbol;Acc:HGNC:25189]	0.912928	1.88286	3.17966e-07	protein_coding
ENSG00000121211	MND1	meiotic nuclear divisions 1 [Source:HGNC Symbol;Acc:HGNC:24839]	0.912528	1.88234	1.08395e-09	protein_coding
ENSG00000141965	FEM1A	fem-1 homolog A [Source:HGNC Symbol;Acc:HGNC:16934]	0.912387	1.88216	0.000229008	protein_coding
ENSG00000109534	GAR1	GAR1 ribonucleoprotein [Source:HGNC Symbol;Acc:HGNC:14264]	0.911742	1.88132	9.62357e-08	protein_coding
ENSG00000166741	NNMT	nicotinamide N-methyltransferase [Source:HGNC Symbol;Acc:HGNC:7861]	0.911013	1.88037	0.0348755	protein_coding
ENSG00000100462	PRMT5	protein arginine methyltransferase 5 [Source:HGNC Symbol;Acc:HGNC:10894]	0.910843	1.88014	4.75633e-08	protein_coding
ENSG00000160877	NACC1	nucleus accumbens associated 1 [Source:HGNC Symbol;Acc:HGNC:20967]	0.91042	1.87959	1.01702e-14	protein_coding
ENSG00000168806	LCMT2	leucine carboxyl methyltransferase 2 [Source:HGNC Symbol;Acc:HGNC:17558]	0.909877	1.87889	7.13069e-07	protein_coding
ENSG00000154080	CHST9	carbohydrate sulfotransferase 9 [Source:HGNC Symbol;Acc:HGNC:19898]	0.909827	1.87882	3.23149e-06	protein_coding
ENSG00000115297	TLX2	T cell leukemia homeobox 2 [Source:HGNC Symbol;Acc:HGNC:5057]	0.909228	1.87804	0.0179536	protein_coding
ENSG00000013275	PSMC4	proteasome 26S subunit, ATPase 4 [Source:HGNC Symbol;Acc:HGNC:9551]	0.909197	1.878	9.80358e-10	protein_coding
ENSG00000115368	WDR75	WD repeat domain 75 [Source:HGNC Symbol;Acc:HGNC:25725]	0.908321	1.87686	6.35097e-09	protein_coding
ENSG00000112699	GMDS	GDP-mannose 4,6-dehydratase [Source:HGNC Symbol;Acc:HGNC:4369]	0.908007	1.87645	2.92334e-14	protein_coding
ENSG00000163170	BOLA3	bolA family member 3 [Source:HGNC Symbol;Acc:HGNC:24415]	0.907768	1.87614	3.93795e-07	protein_coding
ENSG00000156876	SASS6	SAS-6 centriolar assembly protein [Source:HGNC Symbol;Acc:HGNC:25403]	0.907053	1.87521	1.22986e-07	protein_coding
ENSG00000198431	TXNRD1	thioredoxin reductase 1 [Source:HGNC Symbol;Acc:HGNC:12437]	0.906752	1.87482	2.17357e-17	protein_coding
ENSG00000143450	OAZ3	ornithine decarboxylase antizyme 3 [Source:HGNC Symbol;Acc:HGNC:8097]	0.906356	1.8743	0.000156028	protein_coding
ENSG00000122566	HNRNPA2B1	heterogeneous nuclear ribonucleoprotein A2/B1 [Source:HGNC Symbol;Acc:HGNC:5033]	0.904709	1.87217	2.71025e-17	protein_coding
ENSG00000058600	POLR3E	RNA polymerase III subunit E [Source:HGNC Symbol;Acc:HGNC:30347]	0.904286	1.87162	5.08095e-14	protein_coding
ENSG00000096063	SRPK1	SRSF protein kinase 1 [Source:HGNC Symbol;Acc:HGNC:11305]	0.904174	1.87147	5.41313e-12	protein_coding
ENSG00000006468	ETV1	ETS variant 1 [Source:HGNC Symbol;Acc:HGNC:3490]	0.903662	1.87081	5.74093e-14	protein_coding
ENSG00000011376	LARS2	leucyl-tRNA synthetase 2, mitochondrial [Source:HGNC Symbol;Acc:HGNC:17095]	0.903623	1.87076	9.25095e-13	protein_coding
ENSG00000124875	CXCL6	C-X-C motif chemokine ligand 6 [Source:HGNC Symbol;Acc:HGNC:10643]	0.90361	1.87074	1.85209e-06	protein_coding
ENSG00000161981	SNRNP25	small nuclear ribonucleoprotein U11/U12 subunit 25 [Source:HGNC Symbol;Acc:HGNC:14161]	0.903271	1.8703	3.88617e-06	protein_coding
ENSG00000163104	SMARCAD1	SWI/SNF-related, matrix-associated actin-dependent regulator of chromatin, subfamily a, containing DEAD/H box 1 [Source:HGNC Symbol;Acc:HGNC:18398]	0.903072	1.87004	1.14059e-09	protein_coding
ENSG00000169715	MT1E	metallothionein 1E [Source:HGNC Symbol;Acc:HGNC:7397]	0.902896	1.86982	0.000933271	protein_coding
ENSG00000072864	NDE1	nudE neurodevelopment protein 1 [Source:HGNC Symbol;Acc:HGNC:17619]	0.902883	1.8698	8.12601e-16	protein_coding
ENSG00000124201	ZNFX1	zinc finger NFX1-type containing 1 [Source:HGNC Symbol;Acc:HGNC:29271]	0.902721	1.86959	5.62729e-08	protein_coding
ENSG00000118402	ELOVL4	ELOVL fatty acid elongase 4 [Source:HGNC Symbol;Acc:HGNC:14415]	0.902366	1.86913	6.32674e-05	protein_coding
ENSG00000203668	CHML	CHM like Rab escort protein [Source:HGNC Symbol;Acc:HGNC:1941]	0.901874	1.86849	1.23231e-08	protein_coding
ENSG00000253293	HOXA10	homeobox A10 [Source:HGNC Symbol;Acc:HGNC:5100]	0.901872	1.86849	0.0388987	protein_coding
ENSG00000188372	ZP3	zona pellucida glycoprotein 3 [Source:HGNC Symbol;Acc:HGNC:13189]	0.901809	1.86841	5.5743e-06	protein_coding
ENSG00000142528	ZNF473	zinc finger protein 473 [Source:HGNC Symbol;Acc:HGNC:23239]	0.900926	1.86726	3.6554e-06	protein_coding
ENSG00000068878	PSME4	proteasome activator subunit 4 [Source:HGNC Symbol;Acc:HGNC:20635]	0.900514	1.86673	2.56149e-14	protein_coding
ENSG00000115761	NOL10	nucleolar protein 10 [Source:HGNC Symbol;Acc:HGNC:25862]	0.900407	1.86659	2.68718e-09	protein_coding
ENSG00000155980	KIF5A	kinesin family member 5A [Source:HGNC Symbol;Acc:HGNC:6323]	0.900162	1.86628	3.50221e-05	protein_coding
ENSG00000140406	TLNRD1	talin rod domain containing 1 [Source:HGNC Symbol;Acc:HGNC:13519]	0.89944	1.86534	1.3159e-11	protein_coding
ENSG00000120709	FAM53C	family with sequence similarity 53 member C [Source:HGNC Symbol;Acc:HGNC:1336]	0.89902	1.8648	1.35185e-07	protein_coding
ENSG00000123364	HOXC13	homeobox C13 [Source:HGNC Symbol;Acc:HGNC:5125]	0.898837	1.86456	4.09455e-09	protein_coding
ENSG00000072756	TRNT1	tRNA nucleotidyl transferase 1 [Source:HGNC Symbol;Acc:HGNC:17341]	0.898816	1.86454	2.87804e-10	protein_coding
ENSG00000152795	HNRNPDL	heterogeneous nuclear ribonucleoprotein D like [Source:HGNC Symbol;Acc:HGNC:5037]	0.898361	1.86395	9.5249e-09	protein_coding
ENSG00000163138	PACRGL	parkin coregulated like [Source:HGNC Symbol;Acc:HGNC:28442]	0.898275	1.86384	1.63242e-10	protein_coding
ENSG00000160949	TONSL	tonsoku like, DNA repair protein [Source:HGNC Symbol;Acc:HGNC:7801]	0.897839	1.86327	2.60125e-10	protein_coding
ENSG00000105849	TWISTNB	TWIST neighbor [Source:HGNC Symbol;Acc:HGNC:18027]	0.897683	1.86307	9.01531e-06	protein_coding
ENSG00000125351	UPF3B	UPF3B regulator of nonsense mediated mRNA decay [Source:HGNC Symbol;Acc:HGNC:20439]	0.89762	1.86299	1.5806e-14	protein_coding
ENSG00000160392	C19orf47	chromosome 19 open reading frame 47 [Source:HGNC Symbol;Acc:HGNC:26723]	0.897096	1.86231	1.43514e-07	protein_coding
ENSG00000213190	MLLT11	MLLT11 transcription factor 7 cofactor [Source:HGNC Symbol;Acc:HGNC:16997]	0.896828	1.86197	8.59702e-20	protein_coding
ENSG00000138835	RGS3	regulator of G protein signaling 3 [Source:HGNC Symbol;Acc:HGNC:9999]	0.896641	1.86173	5.27682e-10	protein_coding
ENSG00000122547	EEPD1	endonuclease/exonuclease/phosphatase family domain containing 1 [Source:HGNC Symbol;Acc:HGNC:22223]	0.896468	1.8615	1.03736e-10	protein_coding
ENSG00000167553	TUBA1C	tubulin alpha 1c [Source:HGNC Symbol;Acc:HGNC:20768]	0.896109	1.86104	2.08492e-10	protein_coding
ENSG00000108559	NUP88	nucleoporin 88 [Source:HGNC Symbol;Acc:HGNC:8067]	0.8958	1.86064	5.81579e-13	protein_coding
ENSG00000128487	SPECC1	sperm antigen with calponin homology and coiled-coil domains 1 [Source:HGNC Symbol;Acc:HGNC:30615]	0.895599	1.86038	3.85492e-06	protein_coding
ENSG00000171208	NETO2	neuropilin and tolloid like 2 [Source:HGNC Symbol;Acc:HGNC:14644]	0.895291	1.85998	0.00404678	protein_coding
ENSG00000205268	PDE7A	phosphodiesterase 7A [Source:HGNC Symbol;Acc:HGNC:8791]	0.895287	1.85998	4.68313e-13	protein_coding
ENSG00000132017	DCAF15	DDB1 and CUL4 associated factor 15 [Source:HGNC Symbol;Acc:HGNC:25095]	0.895124	1.85977	1.33958e-15	protein_coding
ENSG00000182325	FBXL6	F-box and leucine rich repeat protein 6 [Source:HGNC Symbol;Acc:HGNC:13603]	0.895055	1.85968	2.58714e-06	protein_coding
ENSG00000160991	ORAI2	ORAI calcium release-activated calcium modulator 2 [Source:HGNC Symbol;Acc:HGNC:21667]	0.894932	1.85952	2.01218e-10	protein_coding
ENSG00000115241	PPM1G	protein phosphatase, Mg2+/Mn2+ dependent 1G [Source:HGNC Symbol;Acc:HGNC:9278]	0.894638	1.85914	8.50118e-10	protein_coding
ENSG00000136108	CKAP2	cytoskeleton associated protein 2 [Source:HGNC Symbol;Acc:HGNC:1990]	0.894478	1.85894	2.85303e-09	protein_coding
ENSG00000182872	RBM10	RNA binding motif protein 10 [Source:HGNC Symbol;Acc:HGNC:9896]	0.894441	1.85889	6.67906e-15	protein_coding
ENSG00000103932	RPAP1	RNA polymerase II associated protein 1 [Source:HGNC Symbol;Acc:HGNC:24567]	0.89325	1.85736	1.60649e-18	protein_coding
ENSG00000159556	ISL2	ISL LIM homeobox 2 [Source:HGNC Symbol;Acc:HGNC:18524]	0.893168	1.85725	4.89569e-06	protein_coding
ENSG00000134504	KCTD1	potassium channel tetramerization domain containing 1 [Source:HGNC Symbol;Acc:HGNC:18249]	0.893049	1.8571	3.05943e-07	protein_coding
ENSG00000149218	ENDOD1	endonuclease domain containing 1 [Source:HGNC Symbol;Acc:HGNC:29129]	0.892979	1.85701	0.0113708	protein_coding
ENSG00000125484	GTF3C4	general transcription factor IIIC subunit 4 [Source:HGNC Symbol;Acc:HGNC:4667]	0.892554	1.85646	1.37738e-07	protein_coding
ENSG00000124383	MPHOSPH10	M-phase phosphoprotein 10 [Source:HGNC Symbol;Acc:HGNC:7213]	0.892522	1.85642	3.91922e-09	protein_coding
ENSG00000144744	UBA3	ubiquitin like modifier activating enzyme 3 [Source:HGNC Symbol;Acc:HGNC:12470]	0.891585	1.85521	7.06495e-09	protein_coding
ENSG00000153922	CHD1	chromodomain helicase DNA binding protein 1 [Source:HGNC Symbol;Acc:HGNC:1915]	0.89155	1.85517	3.31096e-11	protein_coding
ENSG00000161960	EIF4A1	eukaryotic translation initiation factor 4A1 [Source:HGNC Symbol;Acc:HGNC:3282]	0.891368	1.85493	5.2613e-05	protein_coding
ENSG00000112365	ZBTB24	zinc finger and BTB domain containing 24 [Source:HGNC Symbol;Acc:HGNC:21143]	0.891166	1.85467	1.14977e-05	protein_coding
ENSG00000136891	TEX10	testis expressed 10 [Source:HGNC Symbol;Acc:HGNC:25988]	0.890073	1.85327	3.62477e-10	protein_coding
ENSG00000137821	LRRC49	leucine rich repeat containing 49 [Source:HGNC Symbol;Acc:HGNC:25965]	0.889874	1.85301	8.56628e-05	protein_coding
ENSG00000196526	AFAP1	actin filament associated protein 1 [Source:HGNC Symbol;Acc:HGNC:24017]	0.889451	1.85247	5.26873e-11	protein_coding
ENSG00000173638	SLC19A1	solute carrier family 19 member 1 [Source:HGNC Symbol;Acc:HGNC:10937]	0.889278	1.85225	1.02808e-07	protein_coding
ENSG00000253729	PRKDC	protein kinase, DNA-activated, catalytic subunit [Source:HGNC Symbol;Acc:HGNC:9413]	0.889224	1.85218	4.60903e-23	protein_coding
ENSG00000120948	TARDBP	TAR DNA binding protein [Source:HGNC Symbol;Acc:HGNC:11571]	0.888872	1.85173	2.57498e-16	protein_coding
ENSG00000166261	ZNF202	zinc finger protein 202 [Source:HGNC Symbol;Acc:HGNC:12994]	0.88866	1.85146	6.38686e-06	protein_coding
ENSG00000169989	TIGD4	tigger transposable element derived 4 [Source:HGNC Symbol;Acc:HGNC:18335]	0.888211	1.85088	0.0140275	protein_coding
ENSG00000123374	CDK2	cyclin dependent kinase 2 [Source:HGNC Symbol;Acc:HGNC:1771]	0.88775	1.85029	6.80039e-23	protein_coding
ENSG00000050820	BCAR1	BCAR1 scaffold protein, Cas family member [Source:HGNC Symbol;Acc:HGNC:971]	0.887516	1.84999	5.93338e-11	protein_coding
ENSG00000119705	SLIRP	SRA stem-loop interacting RNA binding protein [Source:HGNC Symbol;Acc:HGNC:20495]	0.887179	1.84956	2.53572e-10	protein_coding
ENSG00000141522	ARHGDIA	Rho GDP dissociation inhibitor alpha [Source:HGNC Symbol;Acc:HGNC:678]	0.887007	1.84934	4.87799e-10	protein_coding
ENSG00000128191	DGCR8	DGCR8 microprocessor complex subunit [Source:HGNC Symbol;Acc:HGNC:2847]	0.886381	1.84853	3.25203e-08	protein_coding
ENSG00000111328	CDK2AP1	cyclin dependent kinase 2 associated protein 1 [Source:HGNC Symbol;Acc:HGNC:14002]	0.886311	1.84844	2.27449e-11	protein_coding
ENSG00000021300	PLEKHB1	pleckstrin homology domain containing B1 [Source:HGNC Symbol;Acc:HGNC:19079]	0.886166	1.84826	1.48952e-09	protein_coding
ENSG00000147669	POLR2K	RNA polymerase II subunit K [Source:HGNC Symbol;Acc:HGNC:9198]	0.886125	1.8482	2.06917e-10	protein_coding
ENSG00000145833	DDX46	DEAD-box helicase 46 [Source:HGNC Symbol;Acc:HGNC:18681]	0.886017	1.84807	5.37734e-12	protein_coding
ENSG00000108021	TASOR2	transcription activation suppressor family member 2 [Source:HGNC Symbol;Acc:HGNC:23484]	0.885688	1.84765	2.04658e-12	protein_coding
ENSG00000165506	DNAAF2	dynein axonemal assembly factor 2 [Source:HGNC Symbol;Acc:HGNC:20188]	0.884924	1.84667	4.19136e-06	protein_coding
ENSG00000127080	IPPK	inositol-pentakisphosphate 2-kinase [Source:HGNC Symbol;Acc:HGNC:14645]	0.884819	1.84653	4.68775e-05	protein_coding
ENSG00000018510	AGPS	alkylglycerone phosphate synthase [Source:HGNC Symbol;Acc:HGNC:327]	0.884334	1.84591	7.73677e-16	protein_coding
ENSG00000101224	CDC25B	cell division cycle 25B [Source:HGNC Symbol;Acc:HGNC:1726]	0.884329	1.84591	5.75127e-15	protein_coding
ENSG00000172757	CFL1	cofilin 1 [Source:HGNC Symbol;Acc:HGNC:1874]	0.884061	1.84556	1.00779e-11	protein_coding
ENSG00000159322	ADPGK	ADP dependent glucokinase [Source:HGNC Symbol;Acc:HGNC:25250]	0.883673	1.84507	7.74437e-14	protein_coding
ENSG00000111602	TIMELESS	timeless circadian regulator [Source:HGNC Symbol;Acc:HGNC:11813]	0.883143	1.84439	3.58544e-16	protein_coding
ENSG00000184445	KNTC1	kinetochore associated 1 [Source:HGNC Symbol;Acc:HGNC:17255]	0.88288	1.84405	3.73017e-09	protein_coding
ENSG00000106031	HOXA13	homeobox A13 [Source:HGNC Symbol;Acc:HGNC:5102]	0.882805	1.84396	0.0336393	protein_coding
ENSG00000154429	CCSAP	centriole, cilia and spindle associated protein [Source:HGNC Symbol;Acc:HGNC:29578]	0.882802	1.84395	1.4274e-11	protein_coding
ENSG00000182504	CEP97	centrosomal protein 97 [Source:HGNC Symbol;Acc:HGNC:26244]	0.882737	1.84387	1.68079e-07	protein_coding
ENSG00000175606	TMEM70	transmembrane protein 70 [Source:HGNC Symbol;Acc:HGNC:26050]	0.882448	1.8435	2.28865e-06	protein_coding
ENSG00000105676	ARMC6	armadillo repeat containing 6 [Source:HGNC Symbol;Acc:HGNC:25049]	0.882179	1.84316	4.13934e-06	protein_coding
ENSG00000175166	PSMD2	proteasome 26S subunit, non-ATPase 2 [Source:HGNC Symbol;Acc:HGNC:9559]	0.882141	1.84311	3.74766e-11	protein_coding
ENSG00000170606	HSPA4	heat shock protein family A (Hsp70) member 4 [Source:HGNC Symbol;Acc:HGNC:5237]	0.882126	1.84309	1.32062e-10	protein_coding
ENSG00000130816	DNMT1	DNA methyltransferase 1 [Source:HGNC Symbol;Acc:HGNC:2976]	0.882036	1.84297	4.60494e-21	protein_coding
ENSG00000166793	YPEL4	yippee like 4 [Source:HGNC Symbol;Acc:HGNC:18328]	0.882005	1.84293	0.000426898	protein_coding
ENSG00000155034	FBXL18	F-box and leucine rich repeat protein 18 [Source:HGNC Symbol;Acc:HGNC:21874]	0.881844	1.84273	2.08779e-09	protein_coding
ENSG00000180616	SSTR2	somatostatin receptor 2 [Source:HGNC Symbol;Acc:HGNC:11331]	0.881658	1.84249	3.58007e-06	protein_coding
ENSG00000254087	LYN	LYN proto-oncogene, Src family tyrosine kinase [Source:HGNC Symbol;Acc:HGNC:6735]	0.881296	1.84203	1.61381e-07	protein_coding
ENSG00000226887	ERVMER34-1	endogenous retrovirus group MER34 member 1, envelope [Source:HGNC Symbol;Acc:HGNC:42970]	0.880889	1.84151	7.6041e-07	protein_coding
ENSG00000198598	MMP17	matrix metallopeptidase 17 [Source:HGNC Symbol;Acc:HGNC:7163]	0.880789	1.84138	1.18949e-07	protein_coding
ENSG00000077684	JADE1	jade family PHD finger 1 [Source:HGNC Symbol;Acc:HGNC:30027]	0.880685	1.84125	4.84105e-11	protein_coding
ENSG00000122483	CCDC18	coiled-coil domain containing 18 [Source:HGNC Symbol;Acc:HGNC:30370]	0.880614	1.84116	2.78123e-06	protein_coding
ENSG00000138613	APH1B	aph-1 homolog B, gamma-secretase subunit [Source:HGNC Symbol;Acc:HGNC:24080]	0.880587	1.84112	1.26665e-09	protein_coding
ENSG00000204220	PFDN6	prefoldin subunit 6 [Source:HGNC Symbol;Acc:HGNC:4926]	0.88029	1.84075	2.35628e-13	protein_coding
ENSG00000162231	NXF1	nuclear RNA export factor 1 [Source:HGNC Symbol;Acc:HGNC:8071]	0.880122	1.84053	5.42062e-09	protein_coding
ENSG00000139354	GAS2L3	growth arrest specific 2 like 3 [Source:HGNC Symbol;Acc:HGNC:27475]	0.878769	1.83881	4.17845e-07	protein_coding
ENSG00000185340	GAS2L1	growth arrest specific 2 like 1 [Source:HGNC Symbol;Acc:HGNC:16955]	0.878647	1.83865	1.84833e-11	protein_coding
ENSG00000128050	PAICS	phosphoribosylaminoimidazole carboxylase and phosphoribosylaminoimidazolesuccinocarboxamide synthase [Source:HGNC Symbol;Acc:HGNC:8587]	0.878597	1.83859	1.05953e-14	protein_coding
ENSG00000197728	RPS26	ribosomal protein S26 [Source:HGNC Symbol;Acc:HGNC:10414]	0.877975	1.83779	3.64663e-07	protein_coding
ENSG00000124228	DDX27	DEAD-box helicase 27 [Source:HGNC Symbol;Acc:HGNC:15837]	0.877862	1.83765	1.53582e-10	protein_coding
ENSG00000198093	ZNF649	zinc finger protein 649 [Source:HGNC Symbol;Acc:HGNC:25741]	0.877564	1.83727	0.000634926	protein_coding
ENSG00000114631	PODXL2	podocalyxin like 2 [Source:HGNC Symbol;Acc:HGNC:17936]	0.877515	1.83721	5.53224e-11	protein_coding
ENSG00000189091	SF3B3	splicing factor 3b subunit 3 [Source:HGNC Symbol;Acc:HGNC:10770]	0.877371	1.83702	9.97394e-15	protein_coding
ENSG00000183696	UPP1	uridine phosphorylase 1 [Source:HGNC Symbol;Acc:HGNC:12576]	0.876193	1.83553	2.82261e-08	protein_coding
ENSG00000117394	SLC2A1	solute carrier family 2 member 1 [Source:HGNC Symbol;Acc:HGNC:11005]	0.876144	1.83546	1.6212e-10	protein_coding
ENSG00000116096	SPR	sepiapterin reductase [Source:HGNC Symbol;Acc:HGNC:11257]	0.87606	1.83536	1.47991e-06	protein_coding
ENSG00000099814	CEP170B	centrosomal protein 170B [Source:HGNC Symbol;Acc:HGNC:20362]	0.875351	1.83445	3.49501e-09	protein_coding
ENSG00000013619	MAMLD1	mastermind like domain containing 1 [Source:HGNC Symbol;Acc:HGNC:2568]	0.875004	1.83401	0.00258718	protein_coding
ENSG00000159593	NAE1	NEDD8 activating enzyme E1 subunit 1 [Source:HGNC Symbol;Acc:HGNC:621]	0.874418	1.83327	6.38949e-09	protein_coding
ENSG00000135624	CCT7	chaperonin containing TCP1 subunit 7 [Source:HGNC Symbol;Acc:HGNC:1622]	0.874024	1.83277	5.28302e-11	protein_coding
ENSG00000123146	ADGRE5	adhesion G protein-coupled receptor E5 [Source:HGNC Symbol;Acc:HGNC:1711]	0.873607	1.83224	2.63669e-15	protein_coding
ENSG00000007952	NOX1	NADPH oxidase 1 [Source:HGNC Symbol;Acc:HGNC:7889]	0.873504	1.83211	0.0412973	protein_coding
ENSG00000176903	PNMA1	PNMA family member 1 [Source:HGNC Symbol;Acc:HGNC:9158]	0.872923	1.83137	1.81042e-09	protein_coding
ENSG00000111300	NAA25	N(alpha)-acetyltransferase 25, NatB auxiliary subunit [Source:HGNC Symbol;Acc:HGNC:25783]	0.872029	1.83024	1.07523e-10	protein_coding
ENSG00000135698	MPHOSPH6	M-phase phosphoprotein 6 [Source:HGNC Symbol;Acc:HGNC:7214]	0.87174	1.82987	1.95338e-07	protein_coding
ENSG00000164941	INTS8	integrator complex subunit 8 [Source:HGNC Symbol;Acc:HGNC:26048]	0.871509	1.82958	1.81569e-17	protein_coding
ENSG00000112110	MRPL18	mitochondrial ribosomal protein L18 [Source:HGNC Symbol;Acc:HGNC:14477]	0.871476	1.82953	2.27917e-11	protein_coding
ENSG00000115942	ORC2	origin recognition complex subunit 2 [Source:HGNC Symbol;Acc:HGNC:8488]	0.871358	1.82938	1.05351e-09	protein_coding
ENSG00000177082	WDR73	WD repeat domain 73 [Source:HGNC Symbol;Acc:HGNC:25928]	0.87088	1.82878	0.000222127	protein_coding
ENSG00000183963	SMTN	smoothelin [Source:HGNC Symbol;Acc:HGNC:11126]	0.870361	1.82812	7.44818e-15	protein_coding
ENSG00000168014	C2CD3	C2 domain containing 3 centriole elongation regulator [Source:HGNC Symbol;Acc:HGNC:24564]	0.869898	1.82753	5.98622e-10	protein_coding
ENSG00000114867	EIF4G1	eukaryotic translation initiation factor 4 gamma 1 [Source:HGNC Symbol;Acc:HGNC:3296]	0.869755	1.82735	2.38544e-12	protein_coding
ENSG00000145414	NAF1	nuclear assembly factor 1 ribonucleoprotein [Source:HGNC Symbol;Acc:HGNC:25126]	0.86963	1.82719	1.39529e-06	protein_coding
ENSG00000213066	FGFR1OP	FGFR1 oncogene partner [Source:HGNC Symbol;Acc:HGNC:17012]	0.869175	1.82662	6.67906e-15	protein_coding
ENSG00000165724	ZMYND19	zinc finger MYND-type containing 19 [Source:HGNC Symbol;Acc:HGNC:21146]	0.868981	1.82637	4.18566e-10	protein_coding
ENSG00000113194	FAF2	Fas associated factor family member 2 [Source:HGNC Symbol;Acc:HGNC:24666]	0.868932	1.82631	1.47633e-09	protein_coding
ENSG00000172123	SLFN12	schlafen family member 12 [Source:HGNC Symbol;Acc:HGNC:25500]	0.867878	1.82498	1.09343e-07	protein_coding
ENSG00000162377	COA7	cytochrome c oxidase assembly factor 7 (putative) [Source:HGNC Symbol;Acc:HGNC:25716]	0.867323	1.82427	8.74226e-07	protein_coding
ENSG00000134987	WDR36	WD repeat domain 36 [Source:HGNC Symbol;Acc:HGNC:30696]	0.867032	1.82391	5.75283e-08	protein_coding
ENSG00000165661	QSOX2	quiescin sulfhydryl oxidase 2 [Source:HGNC Symbol;Acc:HGNC:30249]	0.866297	1.82298	6.0422e-19	protein_coding
ENSG00000185344	ATP6V0A2	ATPase H+ transporting V0 subunit a2 [Source:HGNC Symbol;Acc:HGNC:18481]	0.865578	1.82207	5.80873e-06	protein_coding
ENSG00000160999	SH2B2	SH2B adaptor protein 2 [Source:HGNC Symbol;Acc:HGNC:17381]	0.865467	1.82193	0.00134479	protein_coding
ENSG00000130695	CEP85	centrosomal protein 85 [Source:HGNC Symbol;Acc:HGNC:25309]	0.864603	1.82084	3.2343e-20	protein_coding
ENSG00000136159	NUDT15	nudix hydrolase 15 [Source:HGNC Symbol;Acc:HGNC:23063]	0.864302	1.82046	1.63444e-13	protein_coding
ENSG00000111450	STX2	syntaxin 2 [Source:HGNC Symbol;Acc:HGNC:3403]	0.863867	1.81991	1.50775e-08	protein_coding
ENSG00000105889	STEAP1B	STEAP family member 1B [Source:HGNC Symbol;Acc:HGNC:41907]	0.863765	1.81978	3.11621e-06	protein_coding
ENSG00000065427	KARS	lysyl-tRNA synthetase [Source:HGNC Symbol;Acc:HGNC:6215]	0.863604	1.81958	6.24479e-10	protein_coding
ENSG00000143147	GPR161	G protein-coupled receptor 161 [Source:HGNC Symbol;Acc:HGNC:23694]	0.86311	1.81895	0.00106128	protein_coding
ENSG00000136270	TBRG4	transforming growth factor beta regulator 4 [Source:HGNC Symbol;Acc:HGNC:17443]	0.86217	1.81777	8.32759e-12	protein_coding
ENSG00000134146	DPH6	diphthamine biosynthesis 6 [Source:HGNC Symbol;Acc:HGNC:30543]	0.86216	1.81776	2.98639e-11	protein_coding
ENSG00000141447	OSBPL1A	oxysterol binding protein like 1A [Source:HGNC Symbol;Acc:HGNC:16398]	0.861354	1.81674	1.51982e-07	protein_coding
ENSG00000174953	DHX36	DEAH-box helicase 36 [Source:HGNC Symbol;Acc:HGNC:14410]	0.861279	1.81665	4.59107e-10	protein_coding
ENSG00000139133	ALG10	ALG10 alpha-1,2-glucosyltransferase [Source:HGNC Symbol;Acc:HGNC:23162]	0.861117	1.81644	2.64343e-07	protein_coding
ENSG00000151247	EIF4E	eukaryotic translation initiation factor 4E [Source:HGNC Symbol;Acc:HGNC:3287]	0.860694	1.81591	3.28256e-12	protein_coding
ENSG00000109689	STIM2	stromal interaction molecule 2 [Source:HGNC Symbol;Acc:HGNC:19205]	0.860376	1.81551	2.30946e-15	protein_coding
ENSG00000030066	NUP160	nucleoporin 160 [Source:HGNC Symbol;Acc:HGNC:18017]	0.860033	1.81508	4.51223e-15	protein_coding
ENSG00000180667	YOD1	YOD1 deubiquitinase [Source:HGNC Symbol;Acc:HGNC:25035]	0.859444	1.81434	2.25948e-07	protein_coding
ENSG00000157617	C2CD2	C2 calcium dependent domain containing 2 [Source:HGNC Symbol;Acc:HGNC:1266]	0.859442	1.81434	2.14734e-12	protein_coding
ENSG00000132341	RAN	RAN, member RAS oncogene family [Source:HGNC Symbol;Acc:HGNC:9846]	0.859253	1.8141	6.28762e-11	protein_coding
ENSG00000102900	NUP93	nucleoporin 93 [Source:HGNC Symbol;Acc:HGNC:28958]	0.859102	1.81391	1.30175e-14	protein_coding
ENSG00000197150	ABCB8	ATP binding cassette subfamily B member 8 [Source:HGNC Symbol;Acc:HGNC:49]	0.857734	1.81219	1.92898e-10	protein_coding
ENSG00000100578	KIAA0586	KIAA0586 [Source:HGNC Symbol;Acc:HGNC:19960]	0.857484	1.81188	1.43865e-11	protein_coding
ENSG00000204574	ABCF1	ATP binding cassette subfamily F member 1 [Source:HGNC Symbol;Acc:HGNC:70]	0.857052	1.81133	4.73104e-11	protein_coding
ENSG00000198131	ZNF544	zinc finger protein 544 [Source:HGNC Symbol;Acc:HGNC:16759]	0.85675	1.81095	0.000459702	protein_coding
ENSG00000198900	TOP1	DNA topoisomerase I [Source:HGNC Symbol;Acc:HGNC:11986]	0.856101	1.81014	3.18277e-17	protein_coding
ENSG00000103222	ABCC1	ATP binding cassette subfamily C member 1 [Source:HGNC Symbol;Acc:HGNC:51]	0.855834	1.80981	2.25248e-12	protein_coding
ENSG00000166532	RIMKLB	ribosomal modification protein rimK like family member B [Source:HGNC Symbol;Acc:HGNC:29228]	0.855508	1.8094	3.30348e-06	protein_coding
ENSG00000174799	CEP135	centrosomal protein 135 [Source:HGNC Symbol;Acc:HGNC:29086]	0.854751	1.80845	5.30519e-07	protein_coding
ENSG00000151466	SCLT1	sodium channel and clathrin linker 1 [Source:HGNC Symbol;Acc:HGNC:26406]	0.85467	1.80834	9.2342e-12	protein_coding
ENSG00000145246	ATP10D	ATPase phospholipid transporting 10D (putative) [Source:HGNC Symbol;Acc:HGNC:13549]	0.854307	1.80789	3.68447e-10	protein_coding
ENSG00000184967	NOC4L	nucleolar complex associated 4 homolog [Source:HGNC Symbol;Acc:HGNC:28461]	0.854244	1.80781	6.16816e-08	protein_coding
ENSG00000176890	TYMS	thymidylate synthetase [Source:HGNC Symbol;Acc:HGNC:12441]	0.854167	1.80771	7.27864e-11	protein_coding
ENSG00000164535	DAGLB	diacylglycerol lipase beta [Source:HGNC Symbol;Acc:HGNC:28923]	0.852977	1.80622	1.75883e-08	protein_coding
ENSG00000099625	CBARP	CACN subunit beta associated regulatory protein [Source:HGNC Symbol;Acc:HGNC:28617]	0.852815	1.80602	4.21812e-06	protein_coding
ENSG00000197969	VPS13A	vacuolar protein sorting 13 homolog A [Source:HGNC Symbol;Acc:HGNC:1908]	0.852712	1.80589	4.54771e-09	protein_coding
ENSG00000188322	SBK1	SH3 domain binding kinase 1 [Source:HGNC Symbol;Acc:HGNC:17699]	0.852537	1.80567	0.0110052	protein_coding
ENSG00000116044	NFE2L2	nuclear factor, erythroid 2 like 2 [Source:HGNC Symbol;Acc:HGNC:7782]	0.851931	1.80492	8.4161e-08	protein_coding
ENSG00000132467	UTP3	UTP3 small subunit processome component [Source:HGNC Symbol;Acc:HGNC:24477]	0.851855	1.80482	1.46181e-08	protein_coding
ENSG00000109501	WFS1	wolframin ER transmembrane glycoprotein [Source:HGNC Symbol;Acc:HGNC:12762]	0.851827	1.80479	1.22538e-11	protein_coding
ENSG00000198954	KIF1BP	KIF1 binding protein [Source:HGNC Symbol;Acc:HGNC:23419]	0.851797	1.80475	5.28758e-11	protein_coding
ENSG00000183060	LYSMD4	LysM domain containing 4 [Source:HGNC Symbol;Acc:HGNC:26571]	0.851311	1.80414	1.75136e-08	protein_coding
ENSG00000132485	ZRANB2	zinc finger RANBP2-type containing 2 [Source:HGNC Symbol;Acc:HGNC:13058]	0.85109	1.80386	1.56839e-12	protein_coding
ENSG00000151929	BAG3	BCL2 associated athanogene 3 [Source:HGNC Symbol;Acc:HGNC:939]	0.85094	1.80368	1.55394e-17	protein_coding
ENSG00000126953	TIMM8A	translocase of inner mitochondrial membrane 8A [Source:HGNC Symbol;Acc:HGNC:11817]	0.850843	1.80355	2.17268e-05	protein_coding
ENSG00000140474	ULK3	unc-51 like kinase 3 [Source:HGNC Symbol;Acc:HGNC:19703]	0.850306	1.80288	1.56167e-07	protein_coding
ENSG00000174996	KLC2	kinesin light chain 2 [Source:HGNC Symbol;Acc:HGNC:20716]	0.850279	1.80285	3.23312e-08	protein_coding
ENSG00000165996	HACD1	3-hydroxyacyl-CoA dehydratase 1 [Source:HGNC Symbol;Acc:HGNC:9639]	0.850277	1.80285	0.00965517	protein_coding
ENSG00000148308	GTF3C5	general transcription factor IIIC subunit 5 [Source:HGNC Symbol;Acc:HGNC:4668]	0.849467	1.80183	6.92001e-12	protein_coding
ENSG00000126003	PLAGL2	PLAG1 like zinc finger 2 [Source:HGNC Symbol;Acc:HGNC:9047]	0.848686	1.80086	1.08527e-07	protein_coding
ENSG00000133065	SLC41A1	solute carrier family 41 member 1 [Source:HGNC Symbol;Acc:HGNC:19429]	0.848636	1.8008	4.35271e-10	protein_coding
ENSG00000164087	POC1A	POC1 centriolar protein A [Source:HGNC Symbol;Acc:HGNC:24488]	0.84825	1.80032	1.41288e-08	protein_coding
ENSG00000120438	TCP1	t-complex 1 [Source:HGNC Symbol;Acc:HGNC:11655]	0.847899	1.79988	1.83542e-07	protein_coding
ENSG00000010072	SPRTN	SprT-like N-terminal domain [Source:HGNC Symbol;Acc:HGNC:25356]	0.84693	1.79867	0.000570266	protein_coding
ENSG00000108671	PSMD11	proteasome 26S subunit, non-ATPase 11 [Source:HGNC Symbol;Acc:HGNC:9556]	0.846864	1.79859	6.14232e-14	protein_coding
ENSG00000100038	TOP3B	DNA topoisomerase III beta [Source:HGNC Symbol;Acc:HGNC:11993]	0.846774	1.79847	0.00610626	protein_coding
ENSG00000041357	PSMA4	proteasome subunit alpha 4 [Source:HGNC Symbol;Acc:HGNC:9533]	0.846734	1.79842	1.06926e-10	protein_coding
ENSG00000063244	U2AF2	U2 small nuclear RNA auxiliary factor 2 [Source:HGNC Symbol;Acc:HGNC:23156]	0.84618	1.79773	5.86514e-11	protein_coding
ENSG00000131389	SLC6A6	solute carrier family 6 member 6 [Source:HGNC Symbol;Acc:HGNC:11052]	0.846148	1.79769	3.76794e-10	protein_coding
ENSG00000170445	HARS	histidyl-tRNA synthetase [Source:HGNC Symbol;Acc:HGNC:4816]	0.846072	1.7976	2.59841e-07	protein_coding
ENSG00000115875	SRSF7	serine and arginine rich splicing factor 7 [Source:HGNC Symbol;Acc:HGNC:10789]	0.84591	1.7974	1.81797e-07	protein_coding
ENSG00000101158	NELFCD	negative elongation factor complex member C/D [Source:HGNC Symbol;Acc:HGNC:15934]	0.845882	1.79736	1.35944e-09	protein_coding
ENSG00000227345	PARG	poly(ADP-ribose) glycohydrolase [Source:HGNC Symbol;Acc:HGNC:8605]	0.845435	1.79681	6.93933e-11	protein_coding
ENSG00000099250	NRP1	neuropilin 1 [Source:HGNC Symbol;Acc:HGNC:8004]	0.845168	1.79647	2.27388e-16	protein_coding
ENSG00000157778	PSMG3	proteasome assembly chaperone 3 [Source:HGNC Symbol;Acc:HGNC:22420]	0.845154	1.79646	4.50214e-09	protein_coding
ENSG00000111664	GNB3	G protein subunit beta 3 [Source:HGNC Symbol;Acc:HGNC:4400]	0.84475	1.79595	0.0136968	protein_coding
ENSG00000163510	CWC22	CWC22 spliceosome associated protein homolog [Source:HGNC Symbol;Acc:HGNC:29322]	0.844572	1.79573	4.37085e-12	protein_coding
ENSG00000197780	TAF13	TATA-box binding protein associated factor 13 [Source:HGNC Symbol;Acc:HGNC:11546]	0.844546	1.7957	3.29694e-09	protein_coding
ENSG00000198498	TMA16	translation machinery associated 16 homolog [Source:HGNC Symbol;Acc:HGNC:25638]	0.844462	1.7956	5.90674e-10	protein_coding
ENSG00000145375	SPATA5	spermatogenesis associated 5 [Source:HGNC Symbol;Acc:HGNC:18119]	0.844445	1.79557	1.61288e-07	protein_coding
ENSG00000166965	RCCD1	RCC1 domain containing 1 [Source:HGNC Symbol;Acc:HGNC:30457]	0.8444	1.79552	2.88478e-09	protein_coding
ENSG00000101868	POLA1	DNA polymerase alpha 1, catalytic subunit [Source:HGNC Symbol;Acc:HGNC:9173]	0.844029	1.79506	2.27449e-11	protein_coding
ENSG00000119013	NDUFB3	NADH:ubiquinone oxidoreductase subunit B3 [Source:HGNC Symbol;Acc:HGNC:7698]	0.843677	1.79462	5.02238e-11	protein_coding
ENSG00000151465	CDC123	cell division cycle 123 [Source:HGNC Symbol;Acc:HGNC:16827]	0.843642	1.79457	1.08227e-06	protein_coding
ENSG00000180011	ZADH2	zinc binding alcohol dehydrogenase domain containing 2 [Source:HGNC Symbol;Acc:HGNC:28697]	0.843627	1.79456	1.61847e-10	protein_coding
ENSG00000205937	RNPS1	RNA binding protein with serine rich domain 1 [Source:HGNC Symbol;Acc:HGNC:10080]	0.84344	1.79432	5.45892e-12	protein_coding
ENSG00000144043	TEX261	testis expressed 261 [Source:HGNC Symbol;Acc:HGNC:30712]	0.84338	1.79425	2.16149e-07	protein_coding
ENSG00000135316	SYNCRIP	synaptotagmin binding cytoplasmic RNA interacting protein [Source:HGNC Symbol;Acc:HGNC:16918]	0.84258	1.79325	3.27909e-09	protein_coding
ENSG00000227057	WDR46	WD repeat domain 46 [Source:HGNC Symbol;Acc:HGNC:13923]	0.842532	1.79319	2.96043e-11	protein_coding
ENSG00000166411	IDH3A	isocitrate dehydrogenase (NAD(+)) 3 alpha [Source:HGNC Symbol;Acc:HGNC:5384]	0.842189	1.79277	4.35648e-09	protein_coding
ENSG00000123552	USP45	ubiquitin specific peptidase 45 [Source:HGNC Symbol;Acc:HGNC:20080]	0.840759	1.79099	9.70755e-10	protein_coding
ENSG00000205250	E2F4	E2F transcription factor 4 [Source:HGNC Symbol;Acc:HGNC:3118]	0.840435	1.79059	1.34991e-08	protein_coding
ENSG00000169429	CXCL8	C-X-C motif chemokine ligand 8 [Source:HGNC Symbol;Acc:HGNC:6025]	0.839822	1.78983	0.00698808	protein_coding
ENSG00000188786	MTF1	metal regulatory transcription factor 1 [Source:HGNC Symbol;Acc:HGNC:7428]	0.838686	1.78842	4.05684e-06	protein_coding
ENSG00000137776	SLTM	SAFB like transcription modulator [Source:HGNC Symbol;Acc:HGNC:20709]	0.838462	1.78814	1.33437e-12	protein_coding
ENSG00000152404	CWF19L2	CWF19 like cell cycle control factor 2 [Source:HGNC Symbol;Acc:HGNC:26508]	0.838439	1.78811	2.68364e-13	protein_coding
ENSG00000134480	CCNH	cyclin H [Source:HGNC Symbol;Acc:HGNC:1594]	0.838436	1.78811	1.33558e-09	protein_coding
ENSG00000248333	CDK11B	cyclin dependent kinase 11B [Source:HGNC Symbol;Acc:HGNC:1729]	0.8382	1.78782	4.40837e-11	protein_coding
ENSG00000120253	NUP43	nucleoporin 43 [Source:HGNC Symbol;Acc:HGNC:21182]	0.837501	1.78695	3.15483e-15	protein_coding
ENSG00000171522	PTGER4	prostaglandin E receptor 4 [Source:HGNC Symbol;Acc:HGNC:9596]	0.837453	1.78689	0.00193734	protein_coding
ENSG00000153037	SRP19	signal recognition particle 19 [Source:HGNC Symbol;Acc:HGNC:11300]	0.837082	1.78643	2.49735e-10	protein_coding
ENSG00000137124	ALDH1B1	aldehyde dehydrogenase 1 family member B1 [Source:HGNC Symbol;Acc:HGNC:407]	0.836389	1.78557	3.3977e-07	protein_coding
ENSG00000119922	IFIT2	interferon induced protein with tetratricopeptide repeats 2 [Source:HGNC Symbol;Acc:HGNC:5409]	0.836243	1.78539	5.84745e-05	protein_coding
ENSG00000156983	BRPF1	bromodomain and PHD finger containing 1 [Source:HGNC Symbol;Acc:HGNC:14255]	0.836072	1.78518	1.19237e-07	protein_coding
ENSG00000150787	PTS	6-pyruvoyltetrahydropterin synthase [Source:HGNC Symbol;Acc:HGNC:9689]	0.834577	1.78333	7.92348e-07	protein_coding
ENSG00000126368	NR1D1	nuclear receptor subfamily 1 group D member 1 [Source:HGNC Symbol;Acc:HGNC:7962]	0.834352	1.78306	1.3222e-06	protein_coding
ENSG00000158545	ZC3H18	zinc finger CCCH-type containing 18 [Source:HGNC Symbol;Acc:HGNC:25091]	0.83431	1.783	8.01819e-13	protein_coding
ENSG00000214654	B3GNT10	UDP-GlcNAc:betaGal beta-1,3-N-acetylglucosaminyltransferase 10 (putative) [Source:HGNC Symbol;Acc:HGNC:53652]	0.83391	1.78251	0.000538348	protein_coding
ENSG00000086189	DIMT1	DIMT1 rRNA methyltransferase and ribosome maturation factor [Source:HGNC Symbol;Acc:HGNC:30217]	0.83339	1.78187	3.35639e-07	protein_coding
ENSG00000174206	C12orf66	chromosome 12 open reading frame 66 [Source:HGNC Symbol;Acc:HGNC:26517]	0.833346	1.78181	9.94107e-07	protein_coding
ENSG00000106992	AK1	adenylate kinase 1 [Source:HGNC Symbol;Acc:HGNC:361]	0.833245	1.78169	3.64799e-05	protein_coding
ENSG00000174177	CTU2	cytosolic thiouridylase subunit 2 [Source:HGNC Symbol;Acc:HGNC:28005]	0.833199	1.78163	2.18308e-07	protein_coding
ENSG00000197457	STMN3	stathmin 3 [Source:HGNC Symbol;Acc:HGNC:15926]	0.8331	1.78151	0.000132679	protein_coding
ENSG00000136104	RNASEH2B	ribonuclease H2 subunit B [Source:HGNC Symbol;Acc:HGNC:25671]	0.833082	1.78149	4.65396e-07	protein_coding
ENSG00000183850	ZNF730	zinc finger protein 730 [Source:HGNC Symbol;Acc:HGNC:32470]	0.832587	1.78088	0.0159427	protein_coding
ENSG00000166479	TMX3	thioredoxin related transmembrane protein 3 [Source:HGNC Symbol;Acc:HGNC:24718]	0.831649	1.77972	6.89838e-11	protein_coding
ENSG00000164332	UBLCP1	ubiquitin like domain containing CTD phosphatase 1 [Source:HGNC Symbol;Acc:HGNC:28110]	0.831501	1.77954	0.000283368	protein_coding
ENSG00000120526	NUDCD1	NudC domain containing 1 [Source:HGNC Symbol;Acc:HGNC:24306]	0.830885	1.77878	5.99429e-14	protein_coding
ENSG00000158163	DZIP1L	DAZ interacting zinc finger protein 1 like [Source:HGNC Symbol;Acc:HGNC:26551]	0.830803	1.77868	0.00713652	protein_coding
ENSG00000112182	BACH2	BTB domain and CNC homolog 2 [Source:HGNC Symbol;Acc:HGNC:14078]	0.830373	1.77815	0.000218671	protein_coding
ENSG00000103047	TANGO6	transport and golgi organization 6 homolog [Source:HGNC Symbol;Acc:HGNC:25749]	0.830287	1.77804	4.85074e-07	protein_coding
ENSG00000100714	MTHFD1	methylenetetrahydrofolate dehydrogenase, cyclohydrolase and formyltetrahydrofolate synthetase 1 [Source:HGNC Symbol;Acc:HGNC:7432]	0.829922	1.77759	1.65433e-08	protein_coding
ENSG00000133265	HSPBP1	HSPA (Hsp70) binding protein 1 [Source:HGNC Symbol;Acc:HGNC:24989]	0.829882	1.77754	2.99887e-05	protein_coding
ENSG00000164236	ANKRD33B	ankyrin repeat domain 33B [Source:HGNC Symbol;Acc:HGNC:35240]	0.829778	1.77741	0.019184	protein_coding
ENSG00000198369	SPRED2	sprouty related EVH1 domain containing 2 [Source:HGNC Symbol;Acc:HGNC:17722]	0.829584	1.77717	2.94827e-14	protein_coding
ENSG00000184207	PGP	phosphoglycolate phosphatase [Source:HGNC Symbol;Acc:HGNC:8909]	0.829057	1.77652	1.80518e-10	protein_coding
ENSG00000154001	PPP2R5E	protein phosphatase 2 regulatory subunit B'epsilon [Source:HGNC Symbol;Acc:HGNC:9313]	0.828532	1.77588	8.58273e-11	protein_coding
ENSG00000151694	ADAM17	ADAM metallopeptidase domain 17 [Source:HGNC Symbol;Acc:HGNC:195]	0.828505	1.77584	5.29179e-11	protein_coding
ENSG00000214367	HAUS3	HAUS augmin like complex subunit 3 [Source:HGNC Symbol;Acc:HGNC:28719]	0.828285	1.77557	6.31108e-06	protein_coding
ENSG00000143319	ISG20L2	interferon stimulated exonuclease gene 20 like 2 [Source:HGNC Symbol;Acc:HGNC:25745]	0.828247	1.77553	3.09205e-08	protein_coding
ENSG00000125845	BMP2	bone morphogenetic protein 2 [Source:HGNC Symbol;Acc:HGNC:1069]	0.826691	1.77361	2.26003e-12	protein_coding
ENSG00000125686	MED1	mediator complex subunit 1 [Source:HGNC Symbol;Acc:HGNC:9234]	0.826415	1.77327	2.10376e-08	protein_coding
ENSG00000198435	NRARP	NOTCH regulated ankyrin repeat protein [Source:HGNC Symbol;Acc:HGNC:33843]	0.82639	1.77324	0.0154835	protein_coding
ENSG00000198000	NOL8	nucleolar protein 8 [Source:HGNC Symbol;Acc:HGNC:23387]	0.82587	1.7726	2.05372e-10	protein_coding
ENSG00000111231	GPN3	GPN-loop GTPase 3 [Source:HGNC Symbol;Acc:HGNC:30186]	0.825243	1.77183	8.5074e-15	protein_coding
ENSG00000042429	MED17	mediator complex subunit 17 [Source:HGNC Symbol;Acc:HGNC:2375]	0.825214	1.7718	3.70935e-05	protein_coding
ENSG00000167394	ZNF668	zinc finger protein 668 [Source:HGNC Symbol;Acc:HGNC:25821]	0.823654	1.76988	5.15579e-05	protein_coding
ENSG00000114686	MRPL3	mitochondrial ribosomal protein L3 [Source:HGNC Symbol;Acc:HGNC:10379]	0.823577	1.76979	3.01986e-10	protein_coding
ENSG00000126246	IGFLR1	IGF like family receptor 1 [Source:HGNC Symbol;Acc:HGNC:23620]	0.823572	1.76978	0.0304138	protein_coding
ENSG00000106144	CASP2	caspase 2 [Source:HGNC Symbol;Acc:HGNC:1503]	0.823547	1.76975	1.1001e-11	protein_coding
ENSG00000166173	LARP6	La ribonucleoprotein domain family member 6 [Source:HGNC Symbol;Acc:HGNC:24012]	0.823273	1.76942	5.79786e-09	protein_coding
ENSG00000181104	F2R	coagulation factor II thrombin receptor [Source:HGNC Symbol;Acc:HGNC:3537]	0.823258	1.7694	7.9715e-14	protein_coding
ENSG00000137948	BRDT	bromodomain testis associated [Source:HGNC Symbol;Acc:HGNC:1105]	0.823108	1.76921	8.85642e-14	protein_coding
ENSG00000130706	ADRM1	adhesion regulating molecule 1 [Source:HGNC Symbol;Acc:HGNC:15759]	0.822958	1.76903	2.61419e-06	protein_coding
ENSG00000266074	BAHCC1	BAH domain and coiled-coil containing 1 [Source:HGNC Symbol;Acc:HGNC:29279]	0.822608	1.7686	4.18589e-05	protein_coding
ENSG00000129347	KRI1	KRI1 homolog [Source:HGNC Symbol;Acc:HGNC:25769]	0.822448	1.7684	3.17709e-09	protein_coding
ENSG00000164221	CCDC112	coiled-coil domain containing 112 [Source:HGNC Symbol;Acc:HGNC:28599]	0.822435	1.76839	0.000679261	protein_coding
ENSG00000079387	SENP1	SUMO specific peptidase 1 [Source:HGNC Symbol;Acc:HGNC:17927]	0.822008	1.76786	1.74294e-09	protein_coding
ENSG00000163738	MTHFD2L	methylenetetrahydrofolate dehydrogenase (NADP+ dependent) 2 like [Source:HGNC Symbol;Acc:HGNC:31865]	0.821724	1.76752	1.8936e-05	protein_coding
ENSG00000180914	OXTR	oxytocin receptor [Source:HGNC Symbol;Acc:HGNC:8529]	0.821673	1.76745	0.000935507	protein_coding
ENSG00000162344	FGF19	fibroblast growth factor 19 [Source:HGNC Symbol;Acc:HGNC:3675]	0.821611	1.76738	1.71903e-06	protein_coding
ENSG00000133706	LARS	leucyl-tRNA synthetase [Source:HGNC Symbol;Acc:HGNC:6512]	0.821504	1.76725	2.42186e-13	protein_coding
ENSG00000198331	HYLS1	HYLS1 centriolar and ciliogenesis associated [Source:HGNC Symbol;Acc:HGNC:26558]	0.820901	1.76651	4.27517e-05	protein_coding
ENSG00000086015	MAST2	microtubule associated serine/threonine kinase 2 [Source:HGNC Symbol;Acc:HGNC:19035]	0.820459	1.76597	5.44776e-16	protein_coding
ENSG00000113360	DROSHA	drosha ribonuclease III [Source:HGNC Symbol;Acc:HGNC:17904]	0.82024	1.7657	1.6805e-17	protein_coding
ENSG00000163938	GNL3	G protein nucleolar 3 [Source:HGNC Symbol;Acc:HGNC:29931]	0.819604	1.76492	3.86726e-11	protein_coding
ENSG00000156136	DCK	deoxycytidine kinase [Source:HGNC Symbol;Acc:HGNC:2704]	0.81921	1.76444	8.15766e-09	protein_coding
ENSG00000196923	PDLIM7	PDZ and LIM domain 7 [Source:HGNC Symbol;Acc:HGNC:22958]	0.818761	1.76389	5.57351e-12	protein_coding
ENSG00000160953	PWWP3A	PWWP domain containing 3A, DNA repair factor [Source:HGNC Symbol;Acc:HGNC:29641]	0.818034	1.763	1.37022e-06	protein_coding
ENSG00000109586	GALNT7	polypeptide N-acetylgalactosaminyltransferase 7 [Source:HGNC Symbol;Acc:HGNC:4129]	0.81803	1.763	2.13112e-11	protein_coding
ENSG00000101146	RAE1	ribonucleic acid export 1 [Source:HGNC Symbol;Acc:HGNC:9828]	0.817648	1.76253	5.54008e-06	protein_coding
ENSG00000125450	NUP85	nucleoporin 85 [Source:HGNC Symbol;Acc:HGNC:8734]	0.817558	1.76242	7.2079e-13	protein_coding
ENSG00000171700	RGS19	regulator of G protein signaling 19 [Source:HGNC Symbol;Acc:HGNC:13735]	0.817447	1.76229	4.97882e-06	protein_coding
ENSG00000123064	DDX54	DEAD-box helicase 54 [Source:HGNC Symbol;Acc:HGNC:20084]	0.816493	1.76112	5.23892e-12	protein_coding
ENSG00000011422	PLAUR	plasminogen activator, urokinase receptor [Source:HGNC Symbol;Acc:HGNC:9053]	0.816408	1.76102	0.00068228	protein_coding
ENSG00000184305	CCSER1	coiled-coil serine rich protein 1 [Source:HGNC Symbol;Acc:HGNC:29349]	0.816321	1.76091	0.00116947	protein_coding
ENSG00000168386	FILIP1L	filamin A interacting protein 1 like [Source:HGNC Symbol;Acc:HGNC:24589]	0.816233	1.7608	4.43862e-08	protein_coding
ENSG00000163291	PAQR3	progestin and adipoQ receptor family member 3 [Source:HGNC Symbol;Acc:HGNC:30130]	0.815964	1.76047	9.36531e-09	protein_coding
ENSG00000165355	FBXO33	F-box protein 33 [Source:HGNC Symbol;Acc:HGNC:19833]	0.815676	1.76012	2.71168e-07	protein_coding
ENSG00000138646	HERC5	HECT and RLD domain containing E3 ubiquitin protein ligase 5 [Source:HGNC Symbol;Acc:HGNC:24368]	0.814993	1.75929	4.84306e-08	protein_coding
ENSG00000106868	SUSD1	sushi domain containing 1 [Source:HGNC Symbol;Acc:HGNC:25413]	0.814248	1.75838	1.73309e-10	protein_coding
ENSG00000145700	ANKRD31	ankyrin repeat domain 31 [Source:HGNC Symbol;Acc:HGNC:26853]	0.814189	1.75831	0.0137949	protein_coding
ENSG00000102385	DRP2	dystrophin related protein 2 [Source:HGNC Symbol;Acc:HGNC:3032]	0.813953	1.75802	0.0267934	protein_coding
ENSG00000132780	NASP	nuclear autoantigenic sperm protein [Source:HGNC Symbol;Acc:HGNC:7644]	0.813736	1.75776	4.68697e-14	protein_coding
ENSG00000105298	CACTIN	cactin, spliceosome C complex subunit [Source:HGNC Symbol;Acc:HGNC:29938]	0.813374	1.75732	3.56835e-08	protein_coding
ENSG00000196230	TUBB	tubulin beta class I [Source:HGNC Symbol;Acc:HGNC:20778]	0.813302	1.75723	7.40328e-11	protein_coding
ENSG00000110925	CSRNP2	cysteine and serine rich nuclear protein 2 [Source:HGNC Symbol;Acc:HGNC:16006]	0.813118	1.75701	1.63741e-08	protein_coding
[truncated: 1,408 more rows]

## Sheet: Table S5
Table S5. Protein-coding genes downregulated in Huh7 cells infected with L. monocytogenes EGDe for 72h, relative to non-infected Huh7 cells (adj. p-value <0.05; log2 fold change <-0.5)
[truncated: 2,784 more rows]

[truncated: 9 more sheets: Table S6, Table S7, Table S8, Table S9, Table S10, Table S11, Table S12, Table S13, Table S14]
